# Supplementary material for: Decoupling of the PI3K Pathway via Mutation Necessitates Combinatorial Treatment in HER2+ Breast Cancer
Source: PLoS One. 2015 Jul 16;10(7):e0133219. doi: 10.1371/journal.pone.0133219 (PMC4504492; doi:10.1371/journal.pone.0133219)
Supplement: S1 Dataset — (XLSX) [file pone.0133219.s001.xlsx]

## Sheet: Sheet1
Usable Antibody #				1	2	3	4	5	6			7	8	9	10	11	12	13	14	15			16	17	18	19	20	21	22	23	24	25	26	27	28		128	29	30		31			32	33			34	35
Correlation Score		0.343953	0.384396	0.926167	0.816095	0.842431	0.966172	0.964722	0.952982	0.426522	0.560048	0.864	0.967903	0.969555	0.991092	0.984438	0.942244	0.926934	0.929326	0.941983	-0.424055	0.545803	0.986569	0.896786	0.922887	0.871467	0.960538	0.896803	0.872742	0.940803	0.979021	0.98556	0.929271	0.89973	0.978492	0.435858	0.621311	0.859869	0.870087	0.48495	0.845779	0.133449	0.432576	0.9078	0.961171	0.573473	-0.035222	0.946799	0.973719
Total Antibody #		1	2	3	4	5	6	7	8	9	10	11	12	13	14	15	16	17	18	19	20	21	22	23	24	25	26	27	28	29	30	31	32	33	34	35	36	37	38	39	40	41	42	43	44	45	46	47	48
Sample #	Sample Name	14-3-3--Beta(V)	14-3-3-Epsillon	14-3-3-Sigma(mouse)	14-3-3-Zeta(C)	4EBP1(V)	4EBP1_pS65(V)	4EBP1_pT37(V)	4EBP1_pT70	a-Tubulin	a_b_Crystallin	ACC1(C)	AIB1(mouse)	AKT(V)	AKT_pS473(V)	AKT_pT308(V)	AMPK_pT172(V)	AMPKa(C)	Annexin	AR(V)	ATM	ATM_pS1981(Mouse)	b-Catenin(V)	b-RAF(mouse)(C)	BAD_pS112(C)	BAK(C)	BAX(C)	BCl-X(C)	BCl-XL(C)	BCl-X(C)	BCl2(C)	BCl2(mouse)	BID(C)	BID(C)	BIM(V)	BRCA1	c-JUN_pS73	c-KIT(V)	c-Myc	c-Myc_pT58	c-RAF(V)	Casein Kinase(mouse)	CASK(mouse)	Caspase 3(Active)	Caspase 7(Cleaved)(C)	Caspase 9(Cleaved Asp315)	Caspase 9(mouse)	Caspase3(active)(C)	Caveolin(V)
1	AU 565(1)DMSO_1/2 hr	-0.101537	-0.281886	-0.500604	-0.613944	-0.556761	-0.200082	0.258668	-0.380813	-0.914348	-0.467371	0.0473586	0.601488	-0.0733037	-0.576937	-0.995018	-0.563433	0.119533	-1.03276	-0.376006	0.361992	-0.19884	-2.48622	0.361158	0.241053	-0.0503633	-0.00274449	-0.0413606	-0.130923	-0.0863381	-0.158073	-0.185111	0.434666	0.0624431	-0.0922317	-0.0468845	0.0479646	-0.160433	0.691071	0.25361	-0.0964698	0.891201	0.192747	0.0574347	0.119093	-0.150483	-0.347203	0.105788	0.050816
2	AU 565(2)Lapatinib_1/2 hr	0.000350096	-0.246134	-0.439157	-0.710893	-0.063615	-0.216663	0.0949255	-0.237438	-0.3604	-0.0266586	0.0674668	0.506158	-0.0467731	-1.30322	-1.54111	-0.468674	0.201646	-0.875664	-0.181106	0.0384594	-0.265616	-2.37563	0.325216	0.203314	0.100083	-0.0266154	-0.16766	0.00710868	-0.170871	-0.1575	-0.398726	0.428653	0.163897	0.000843457	0.0650953	0.132576	-0.0800123	0.618125	-0.0504792	-0.0202719	0.614843	0.0317831	-0.105509	-0.0904247	-0.116589	-0.302172	0.164422	0.21726
3	AU 565(3)AKTi_1/2 hr	-0.197782	-0.330404	-0.523115	-0.559158	-0.427496	-0.114933	0.189083	-0.345357	0.116594	0.35064	-0.0864065	0.525078	-0.186922	0.206296	0.408478	-0.78276	0.0038439	-0.939943	-0.57375	0.340808	-0.143251	-2.61967	0.572871	-0.0157206	-0.134973	-0.172639	0.0957157	-0.234164	-0.0378035	-0.303443	-0.250771	0.18154	-0.0228856	-0.239633	-0.114774	-0.0232423	-0.274786	0.864603	0.0979218	-0.21247	1.05999	0.35595	0.168609	-0.46898	0.185249	-0.531694	0.118852	0.0684355
4	AU 565(4)Lap+AKTi_1/2 hr	0.0106833	-0.228548	-0.588849	-0.603195	-0.0908744	-0.269077	0.0203962	-0.234798	-0.170749	0.0564838	0.019558	0.454575	-0.170282	-0.305781	-0.169841	-0.521672	0.150179	-1.10718	-0.351061	0.184604	0.113822	-2.3942	0.325715	0.0381174	0.232948	-0.0520357	-0.157947	-0.136892	-0.183016	-0.106184	-0.142553	0.45767	0.156665	-0.0495661	0.0533244	0.0641173	-0.13507	0.631727	-0.0665065	-0.0861906	0.878106	0.0377597	-0.0945141	0.170702	-0.161292	-0.10251	0.222873	0.0806083
5	AU 565(5)DMSO_1hr	-0.114531	-0.05711	-0.512194	-0.556944	-0.37053	-0.267115	0.208125	-0.375554	-0.0372865	0.42459	-0.107389	0.641041	-0.0620888	-0.851076	-1.25537	-1.01585	0.000785989	-0.925149	-0.533217	0.143363	-0.0457279	-2.56471	0.457429	-0.0283935	-0.117607	-0.203801	0.111298	-0.292131	-0.028373	-0.257428	-0.241458	0.218323	0.00569253	-0.153863	-0.0778338	-0.178349	-0.203058	0.752799	-0.0448381	-0.257126	0.90094	0.225534	0.103976	-0.111328	0.0405008	0.174337	0.0933122	-0.468497
6	AU 565(6)Lapatinib_1hr	0.102339	-0.104713	-0.419011	-0.59663	-0.0705742	-0.315346	-0.217296	-0.137518	-0.197266	0.299161	-0.0618489	0.458759	-0.155206	-2.08458	-1.96612	-0.659226	0.120797	-0.582897	-0.273872	-0.0317303	-0.139993	-2.26684	0.312608	0.00753566	0.101601	-0.161858	-0.207349	-0.103399	-0.230654	-0.219914	-0.197352	0.337245	0.214794	-0.000769159	0.0918811	-0.0138797	-0.0751007	0.581429	0.0165632	-0.0814796	0.932408	0.151373	-0.100159	0.269965	0.0785519	0.121369	0.193955	0.0721235
7	AU 565(7)AKTi_1hr	0.0108831	-0.0434137	-0.552568	-0.63745	-0.225217	-0.351714	-0.0204417	-0.220387	-1.0566	0.40589	-0.00255953	0.54224	-0.266173	0.483191	0.61546	-0.843522	0.0625965	-0.842106	-0.452031	0.0988351	0.0235054	-2.44615	0.394061	0.020934	0.0304667	-0.166745	-0.0697747	-0.208412	-0.157683	-0.19829	-0.20257	0.295716	0.174991	-0.10818	0.040187	0.130628	-0.0561391	0.695974	0.179034	-0.176619	1.2008	0.19349	0.161698	0.107152	-0.0551791	0.235035	0.138693	0.008508
8	AU 565(8)Lap+AKTi_1hr	0.0535284	0.106885	-0.203445	-0.774988	-0.102088	-0.401517	-0.303676	-0.17453	-0.167727	0.277051	-0.134143	0.398039	-0.0556234	-1.03944	-0.90523	-0.703264	0.0179949	-0.576853	-0.392522	0.000557056	0.189399	-2.34845	0.244383	0.00268342	0.0167628	-0.19745	-0.238532	-0.168742	-0.239528	-0.233023	-0.188093	0.309251	0.254827	-0.0360606	0.124157	0.0752599	-0.0261822	0.513893	-0.173664	-0.164758	1.0753	0.331808	0.0811099	0.395031	0.449058	0.113775	0.11872	-0.101087
9	AU 565(9)DMSO_2hr	-0.047918	0.145028	-0.427165	-0.804706	-0.579587	-0.228403	-0.00158937	-0.326734	-0.64267	-0.352877	-0.0752862	0.457635	-0.192679	-0.488704	-0.944712	-0.622759	0.146094	-0.762546	-0.225566	0.0199053	0.211655	-2.35683	0.249971	0.135598	0.0385531	-0.0500258	-0.195831	-0.0817892	-0.174224	-0.140426	-0.192712	0.366982	0.0695992	0.00072034	0.00295852	-0.0537955	-0.130685	0.521724	-0.2327	-0.114194	0.658026	0.0359444	0.7991	0.128258	0.104769	-0.467256	0.109332	0.103212
10	AU 565(10)Lapatinib_2hr	0.033856	-0.121105	-0.456477	-0.681024	-0.00900376	-0.278192	-0.109726	-0.153784	-0.131069	0.0274251	0.0324644	0.536029	-0.0198373	-1.89002	-1.74572	-0.499206	0.168382	-1.06162	-0.220678	-0.116961	0.222019	-2.30768	0.295356	0.0782736	0.148085	0.0234228	-0.219635	0.0473812	-0.198872	-0.111943	-0.335827	0.481907	0.138584	0.0528818	0.0925692	-0.00407932	-0.0149105	0.351687	-0.230315	-0.0289241	0.793247	0.0787063	-0.239649	1.18718	-0.041677	-0.397931	0.25678	0.132939
11	AU 565(11)AKTi_2hr	0.0206345	-0.0262546	-0.312065	-0.561	-0.101515	-1.85634	-0.057701	-0.299551	-0.212541	-0.246006	-0.524647	0.446629	-0.498731	0.458376	0.56223	-0.604095	0.0928028	-0.914318	-0.255703	-0.0491667	-0.0430446	-2.28422	0.214909	0.00262968	0.0859801	-0.114605	-0.272225	-0.0618437	-0.249332	-0.290081	-0.185522	0.337321	0.202759	-0.0341053	0.106825	-0.0547663	-0.116717	0.412073	0.247735	-0.107157	0.856923	0.0880925	-0.0252904	-0.63404	0.142995	0.101109	0.346367	-0.746075
12	AU 565(12)Lap+AKTi_2hr	-0.0134012	-0.226407	-0.506583	-0.44784	-0.0368014	-0.298692	-0.0965718	-0.167765	-0.0324847	-0.160377	0.00124914	0.529593	-0.0334298	-1.40355	-1.33314	-0.551383	0.147643	-0.994754	-0.262853	0.0249216	-0.248631	-2.33831	0.363441	-0.0609253	0.215795	-0.0229034	-0.153158	0.0346581	-0.0879966	-0.146431	-0.138961	0.451101	0.157703	0.0383599	0.0355189	0.00399951	-0.115554	0.395264	0.136069	-0.0984171	0.837743	0.154183	0.183537	0.581642	0.0637346	0.0608021	0.187637	0.0379319
13	AU 565(13)DMSO_4hr	-0.023383	-0.109219	-0.366091	-0.687571	-0.0984892	-0.195855	0.0546321	-0.265512	-0.178457	-0.19971	0.0664013	0.465508	-0.186945	-0.634758	-1.21306	-0.694879	0.106963	-0.988052	-0.376671	0.0347212	-0.0471474	-2.42121	0.328978	0.0373581	0.0645602	-0.0812798	-0.134552	-0.19735	-0.159926	-0.126063	-0.18769	0.417478	0.239106	-0.0472185	0.00655032	-0.0903801	-0.0568145	0.459668	-0.265274	-0.124677	0.744399	0.16125	-0.0236788	0.263772	0.121585	0.00437285	0.193693	-0.440414
14	AU 565(14)Lapatinib_4hr	0.135581	0.0684621	-0.328434	-0.505291	-0.10061	-0.203197	-0.123366	-0.157559	-0.0348952	-0.0583775	0.0302367	0.41013	-0.118041	-1.73643	-1.69019	-0.475727	0.192317	-0.627203	-0.213681	-0.0106304	0.0752658	-2.31852	0.284705	-0.0448312	0.180365	-0.0570872	-0.207875	-0.0167715	-0.134709	-0.0424069	-0.100634	0.403125	0.262654	0.111364	0.120921	0.0816424	0.0201328	0.159426	0.0188955	-0.0490007	0.708908	0.0761394	0.0253482	0.847671	0.879787	0.318745	0.377425	-0.0481318
15	AU 565(15)AKTi_4hr	0.0635909	0.0499324	-0.44037	-0.565989	-0.103743	-0.292592	-0.08236	-0.248448	-0.587022	-0.0963815	-0.0633034	0.402506	-0.378551	0.477835	0.711661	-0.550619	0.158997	-0.771478	-0.274447	-0.0544361	0.196693	-2.23593	0.247328	-0.0469058	0.124208	-0.109754	-0.196124	-0.181963	-0.194287	-0.00698774	-0.0844457	0.287386	0.200298	-0.00838785	0.169573	0.026626	-0.0334966	0.31231	-0.21023	-0.0487421	0.708644	0.276278	0.178357	0.452256	0.240369	0.0635133	0.269873	0.0083844
16	AU 565(16)Lap+AKTi_4hr	0.134426	0.26024	-0.500938	-0.535091	-0.0293445	-0.331283	-0.153872	-0.207625	-0.0621851	0.0472814	0.0159779	0.455224	0.103293	-1.30996	-1.17947	-0.467487	0.145098	-0.745733	-0.370607	-0.00623879	0.0855365	-2.33381	0.236602	-0.0937415	0.163845	-0.112483	-0.145265	-0.0509737	-0.136679	-0.042549	-0.140125	0.375515	0.313295	-0.221563	0.162576	0.00939867	0.0585083	0.233406	-0.37877	-0.0501991	1.20518	0.180526	0.053305	0.746813	0.289061	0.244004	0.252516	0.0714955
17	AU 565(17)DMSO_8hr	-0.0317375	-0.359181	-0.365068	-0.448766	-0.048064	-0.142634	0.216151	-0.381671	-0.253196	-0.494603	0.0676358	0.468113	-0.12778	-0.275039	-0.628747	-0.796158	0.194226	-1.0778	-0.239901	0.0263686	-0.0103404	-2.27257	0.289276	0.226281	0.132843	0.00100196	-0.0866048	0.00159624	-0.101395	-0.122955	-0.191515	0.413731	0.120862	0.00557744	0.0714346	0.0756868	-0.0201916	0.457975	-0.118875	-0.0682923	0.65686	0.0179436	-0.291335	0.0480385	0.246334	-0.309418	0.102104	0.0957714
18	AU 565(18)Lapatinib_8hr	-0.227534	-0.32981	-0.507948	-0.497561	-0.111498	-0.377466	0.0079178	-0.599289	0.218785	-0.00579172	0.00588429	0.546311	0.0316154	-1.9137	-1.70702	-0.774207	0.0862836	-0.679909	-0.523217	0.583393	-0.0575485	-2.54564	0.572999	-0.114928	0.0123085	-0.117016	0.318841	-0.0671489	0.114913	-0.0757663	-0.14205	0.301994	-0.0180594	-0.12644	0.00564272	-0.156729	-0.194627	0.00527486	-0.130679	-0.250349	1.12655	0.546167	0.251645	-0.234278	0.212835	-0.520719	0.241462	-0.0499211
19	AU 565(19)AKTi_8hr	0.062124	-0.122165	-0.421732	-0.829044	-0.238325	-0.19588	0.137904	-0.312435	-0.31444	0.0485945	0.0433782	0.336068	-0.642349	0.567689	0.795851	-0.671349	0.130578	-0.782654	-0.238693	0.0332973	-0.02691	-2.31545	0.184421	0.108815	0.0830834	-0.00698554	-0.0835104	-0.056528	-0.162961	-0.138418	-0.136704	0.376393	0.285762	-0.019468	0.122231	0.0514656	-0.0396902	0.276131	0.00703752	-0.0574681	0.732967	0.216661	-0.239577	-0.964546	0.101585	-0.308698	0.328378	-0.0779583
20	AU 565(20)Lap+AKTi_8hr	0.0320855	-0.20537	-0.623367	-0.607896	0.0537889	-0.286931	0.0890216	-0.292007	-0.0198684	0.393489	0.0467592	0.528807	-0.0896044	-1.07753	-0.875876	-0.59694	0.103903	-0.914454	-0.343489	0.360571	0.0539777	-2.39854	0.325501	-0.101747	0.131296	0.0122463	-0.0494063	-0.0308871	-0.0435901	-0.0693141	-0.147041	0.467021	0.195539	0.159281	0.0242384	0.00650801	-0.0651758	0.278637	-0.199843	-0.118754	0.71998	0.174591	0.0723061	0.449924	0.0345806	-0.20978	0.358549	-0.19905
21	AU 565(21)DMSO_24 hr	0.0458364	-0.00489334	-0.357084	-0.661579	-0.160581	-0.217212	0.00372797	-0.266511	-0.159821	-0.0962784	-0.0657661	0.424301	-0.231968	-0.257728	-0.535102	-0.687849	0.0818179	-0.965951	-0.196034	-0.0774921	0.0029319	-2.45381	0.23542	0.172677	0.0466495	-0.0892087	-0.236112	-0.163543	-0.352459	0.0390183	-0.16314	0.227571	0.196548	0.154414	0.0473422	-0.0648421	-0.000494537	0.484859	-0.00222652	-0.0631934	0.694344	0.206405	0.00388447	0.395963	0.281751	-0.090307	0.308115	-0.0574109
22	AU 565(22)Lapatinib_24 hr	0.0966496	-0.061936	-0.452645	-0.585477	-0.00719213	-0.367313	-0.0705057	-0.284754	-0.000815843	-0.226482	-0.101774	0.480142	-0.168274	-1.39281	-1.57399	-0.652301	0.101217	-0.790048	-0.403088	0.0882581	0.0032549	-2.55422	0.322822	0.0363576	0.257498	-0.0205764	-0.0326142	0.0503132	-0.0417586	-0.0261295	-0.08745	0.383221	0.235735	0.462509	-0.0353229	-0.0682907	0.139808	0.286854	-0.200725	-0.235929	0.813923	0.306196	0.455929	1.21496	0.771499	0.274107	0.623559	-0.272453
23	AU 565(23)AKTi_24 hr	0.0664832	0.00556112	-0.35624	-0.666013	-0.109263	-0.347011	-0.0759982	-0.294156	-0.289763	0.212628	-0.0827302	0.399397	-0.818061	0.587173	0.680892	-0.679766	0.0760172	-0.814279	-0.260301	-0.0878804	0.146927	-2.41394	0.17823	0.0593817	0.0732464	-0.106142	-0.0467075	-0.0615876	-0.151772	-0.140644	-0.0573818	0.272156	0.246668	-0.0207081	-0.0066739	-0.00240317	0.0432202	0.315728	-0.231367	-0.117335	0.773306	0.160278	0.376756	0.399797	0.29667	0.242707	0.310477	-0.166668
24	AU 565(24)Lap+AKTi_24 hr	0.16256	0.141354	-0.30615	-0.808845	-0.0656833	-0.405022	-0.318879	-0.211868	-0.15135	-0.373642	-0.151964	0.322136	-0.197362	-0.267409	-0.058169	-0.508126	0.112671	-0.697679	-0.358379	0.250998	0.213034	-2.57244	0.16103	-0.0261786	0.169477	-0.0459173	-0.150098	0.0377367	-0.237202	0.00145369	0.0105052	0.240675	0.277964	0.263412	0.136074	0.0225024	0.207491	0.109106	0.0476352	-0.169973	0.701693	0.310863	1.03462	0.931065	0.262391	0.597652	0.570424	-0.0456651
25	AU 565(25)DMSO_48hr	-0.109884	-0.425621	-0.514604	-0.540488	-0.193862	-0.247023	-0.027322	-0.586294	0.0818477	-0.410074	0.098187	0.581757	-0.297851	-0.258481	-0.548647	-0.674616	0.00318169	-1.24883	-0.203622	-0.0996524	-0.508895	-2.51349	0.452751	0.325792	0.0824565	-0.0792327	-0.227146	-0.146358	-0.293644	-0.274312	-0.338507	0.431487	0.0515826	0.134043	-0.103599	0.0977482	-0.16086	0.633186	-0.0914921	-0.135191	0.672102	0.231759	-0.301904	0.105069	-0.0480742	-0.384532	0.220391	-0.15917
26	AU 565(26)Lapatinib_48hr	-0.0324789	-0.177135	-0.486851	-0.60559	-0.211237	-0.45773	-0.430972	-0.323829	-0.0843388	-0.537055	-0.173578	0.267176	-0.433068	-0.954995	-1.43061	-0.686076	0.0921382	-0.670789	-0.45633	0.354029	-0.153719	-2.56796	0.279544	0.235803	0.16436	0.0736972	-0.0336776	0.217841	-0.128099	-0.0150249	-0.111715	0.384721	0.0248339	0.697399	-0.0802342	-0.139951	0.09455	0.283818	-0.372855	-0.305473	0.943753	0.380175	1.23958	1.96895	0.520327	0.132021	0.98609	-0.0102886
27	AU 565(27)AKTi_48hr	-0.00828606	-0.301961	-0.600915	-0.564773	-0.116446	-0.365372	-0.0417081	-0.291226	-0.136077	0.0482688	-0.0334772	0.511136	-1.10769	0.698826	0.747	-0.564021	0.114742	-1.07371	-0.237896	-0.060411	-0.1583	-2.36051	0.228963	0.189464	0.15758	-0.00474169	0.00756802	0.0178443	-0.126449	-0.071488	-0.185499	0.479321	0.161849	-0.014878	0.0522446	0.1572	0.0203437	0.453843	-0.0826662	-0.145477	0.663919	0.101535	-0.131828	-0.614445	0.154723	-0.0670391	0.32431	-0.0154305
28	AU 565(28)Lap+AKTi_48hr	0.0899407	-0.219627	-0.524038	-0.464249	-0.264675	-0.552063	-0.425676	-0.444483	-0.0248371	0.530156	-0.227332	0.372086	-1.05424	0.0054814	0.165069	-0.716535	-0.0131172	-0.85511	-0.576047	0.42409	-0.0322937	-2.54214	0.346249	0.104141	-0.415412	-0.0264902	0.155801	-0.0357859	0.027849	-0.00753095	-0.0732306	0.212102	-0.0191066	0.736037	-0.14433	-0.029394	-0.00823055	0.628457	-0.221067	-0.528003	1.09981	0.449262	0.738835	1.42849	0.1792	0.0785822	1.02098	-0.192734
29	AU 565(29)DMSO_72hr	-0.0200872	-0.168917	-0.413767	-0.59421	-0.185903	-0.249605	0.0194024	-0.312706	0.0599362	-0.0814469	0.155426	0.588547	-0.353486	-0.281584	-0.714426	-0.453146	0.0359311	-1.0519	-0.19918	-0.0452279	-0.0716097	-2.3568	0.641034	0.281198	0.0950539	-0.0890044	-0.184902	-0.178903	-0.279266	0.226252	-0.285628	0.420758	0.181712	0.0435504	-0.0311138	-0.0469964	-0.0830535	0.379061	-0.0787262	-0.116115	0.825769	0.387081	-0.104714	0.138433	0.101048	-0.0630112	0.243212	-0.552317
30	AU 565(30)Lapatinib_72hr	0.0709851	-0.11186	-0.462853	-0.559892	-0.26873	-0.472802	-0.383763	-0.219313	-0.48082	-0.138593	-0.131168	0.340731	-0.0790131	-1.06533	-1.61756	-0.455077	0.186165	-0.606495	-0.504165	0.58599	0.225722	-2.45837	0.21268	0.254755	0.270706	0.0159109	-0.262305	0.100696	-0.205584	0.0424553	-0.000101536	0.349726	0.173291	0.543288	0.0670647	-0.103397	0.215239	0.36046	-0.521181	-0.40206	1.10264	0.42154	1.12234	1.4559	0.430795	-0.16439	1.07413	-0.0901212
31	AU 565(31)AKTi_72hr	0.026268	-0.0242423	-0.505565	-0.791515	-2.50538	-0.368522	-0.0893294	-0.288902	-0.168711	0.0929173	-0.101548	0.428854	-0.867192	0.617039	0.6147	-0.498254	0.0733513	-0.891472	-0.323542	-0.144073	0.0647972	-2.22639	0.195076	0.140641	0.0157692	-0.0532575	0.0335721	-0.114107	-0.172499	-0.141473	-0.178889	0.225394	0.132519	-0.17035	0.0168924	0.139786	0.144961	0.320707	-0.140646	-0.187704	0.747203	0.11799	0.0575266	0.407084	0.225347	0.0137683	0.16867	-0.193067
32	AU 565(32)Lap+AKTi_72hr	0.158632	0.0369668	-0.40534	-0.708189	-0.28177	-0.682024	-0.774625	-0.289215	-0.509835	0.0793403	-0.264297	0.436787	-0.706241	-0.348902	0.160033	-0.343095	0.18754	-0.515213	-0.645565	0.459036	0.14403	-2.47557	0.0837589	0.180845	0.313714	-0.0354821	-0.224457	0.191941	-0.15394	0.0766389	0.0609836	0.359223	0.254374	0.513138	0.00568957	0.0216296	0.256005	0.407989	-0.15375	-0.436105	0.58205	0.148656	1.21564	1.57233	0.171128	0.207512	1.16397	-0.0156353
33	BT 474(1)DMSO_1/2 hr	-0.199643	-0.373179	-1.07953	0.124912	-0.293848	-0.106859	-0.0356226	-0.891839	0.313782	-0.438179	1.36412	0.996141	0.281395	0.801441	0.333713	0.477925	-0.0791506	-1.00605	1.70568	0.126089	-0.501132	0.354	0.449722	0.892204	-0.0716861	-0.198081	0.868972	0.526282	0.766681	3.04914	0.828943	-0.108149	-0.357471	0.26071	-0.0407842	-0.116784	-0.211035	-0.0277918	-0.31574	0.424451	-0.238661	0.110431	-0.180674	-0.404253	-0.11647	-0.274119	-0.0645236	-0.499067
34	BT 474(2)Lapatinib_1/2 hr	-0.152728	-0.203193	-1.10319	0.0659778	-0.0737988	-0.112252	-0.106504	-0.216394	0.0300515	-0.480816	1.24114	0.893702	0.327872	0.0189751	-0.390962	0.443266	0.00378425	-0.600013	1.60222	0.447213	-0.0554103	0.279075	0.419985	0.64146	-0.04663	-0.158974	0.734995	0.460708	0.678345	3.05052	0.69755	-0.00457385	-0.34058	0.153278	0.00911949	-0.142728	-0.163486	-0.0161106	-0.180978	0.332359	-0.416466	-0.0175505	-0.214237	-0.813568	-0.395077	-0.727036	-0.0389578	-0.708983
35	BT 474(3)AKTi_1/2 hr	-0.147526	-0.379618	-0.83967	0.0706855	-0.0802821	-0.191604	-0.0722809	-0.181522	0.201986	-0.222727	1.30861	1.03855	-0.0638353	1.5118	1.60206	0.396958	-0.0661311	-0.999684	1.65384	0.206505	-0.396661	0.320938	0.451883	0.59414	-0.0565155	-0.139987	0.855941	0.500425	0.725088	3.08196	0.807937	-0.0446844	-0.29328	0.215619	0.0224683	-0.163357	-0.156595	-0.00466847	0.0189671	0.407522	-0.0664126	0.0731875	-0.144187	-0.730313	0.172193	-0.435966	0.0419611	-0.482069
36	BT 474(4)Lap+AKTi_1/2 hr	-0.196474	-0.474216	-1.17562	0.15045	-0.0935177	-0.201009	-0.0262444	-0.233987	0.286304	0.0678833	1.38764	1.16808	0.267361	1.33264	1.42199	0.547462	-0.0924118	-1.19263	1.72419	0.0565727	-0.464782	0.377403	0.562478	0.57525	-0.200025	-0.172281	0.855353	0.486421	0.763505	3.21907	0.889843	-0.144013	-0.340199	0.303431	-0.111253	0.0122864	-0.242599	-0.00198412	-0.291069	0.430038	-0.21608	0.0422051	-0.0857395	-0.363472	-0.0977743	0.0803714	-0.0682755	-0.475208
37	BT 474(5)DMSO_1hr	-0.0353099	-0.0961578	-0.728097	-0.0509785	-0.376901	-0.126773	-0.0975727	-0.183676	-0.0500774	-0.256557	1.08869	0.615835	0.34388	0.63417	0.351339	0.188775	0.0345287	-0.810421	1.09835	0.396752	-0.137027	-0.0138731	0.118816	0.59741	-0.00427246	-0.152787	0.744769	0.328195	0.52874	2.37374	0.520773	0.0232858	-0.152147	0.0721172	0.0818102	-0.301086	-0.0957742	-0.1473	0.116614	0.267108	0.166621	-0.0503336	-0.163785	-0.214258	-0.0730831	-0.141551	-0.0402542	-0.483053
38	BT 474(6)Lapatinib_1hr	-0.0150932	-0.256643	-1.02988	0.0856445	-0.0114394	-0.186641	-0.279842	-0.114737	0.199218	-0.0403307	1.3306	0.92517	0.787046	-0.802138	-1.20432	0.0764942	0.0105333	-0.941376	1.32664	0.125789	-0.261545	0.23884	0.29794	0.336093	0.0371056	-0.151461	0.785106	0.424337	0.737887	2.66041	0.784651	-0.0279183	-0.213016	0.209882	-0.0078741	0.0205046	-0.0671231	-0.130217	0.113115	0.331929	-0.0621411	0.0259228	-0.118465	-0.197146	-0.0390612	-0.296759	0.0483305	-0.491423
39	BT 474(7)AKTi_1hr	-0.0613223	-0.0660239	-0.871322	-0.0643043	-0.0494779	-0.291906	-0.266138	-0.157804	0.0497458	-0.148579	1.15383	0.668131	0.0134633	1.34172	1.55058	0.134993	-0.0313944	-0.611053	1.05822	0.34866	-0.179429	0.0410748	0.132334	0.317359	-0.0555684	-0.247774	0.711844	0.326686	0.564736	2.30488	0.637437	-0.0672441	-0.187697	0.0687904	0.00911949	-0.108304	-0.0925558	-0.149447	-0.0691027	0.276262	-0.079556	0.104518	0.201179	-0.134883	-0.00120052	-0.0552947	0.0361983	-0.384657
40	BT 474(8)Lap+AKTi_1hr	0.0255968	-0.131148	-0.894462	-0.0548656	-0.00358923	-0.318072	-0.531435	-0.0431037	0.0665196	-0.040317	1.19724	0.639398	0.431875	0.815313	1.01425	0.223255	0.131362	-0.736395	1.18087	0.111495	-0.224296	-0.0645772	-0.0163729	0.209646	0.0534914	-0.229027	0.713311	0.38324	0.613795	2.0322	0.651514	-0.023298	-0.0995113	0.199398	0.00560788	-0.276667	-0.0622582	-0.174619	0.0951751	0.312579	-0.230745	-0.0289018	0.80236	-0.133981	0.00144664	0.0425379	0.000243655	-0.290954
41	BT 474(9)DMSO_2hr	-0.0877817	-0.453976	-1.17077	0.0408228	-0.334182	-0.155439	-0.129136	-1.14877	0.0809823	-0.192833	1.28209	0.916519	0.202048	0.720442	0.297642	0.303405	-0.0142132	-1.0326	1.38086	0.375124	-0.490744	0.288558	0.472239	0.623048	-0.00167834	-0.158214	0.633224	0.579277	0.598549	3.16937	0.525527	-0.073212	-0.329096	-0.00807629	0.0489757	-0.220301	-0.107145	-0.0896457	-0.0770504	0.261186	-0.218922	0.0466589	0.608727	-0.36917	-0.148655	-0.436364	0.0123738	-0.231249
42	BT 474(10)Lapatinib_2hr	-0.0247678	-0.476118	-0.809273	0.068823	0.0778499	-0.184827	-0.391141	-0.116159	-0.00530226	-0.171417	1.32267	0.836493	0.619388	-1.31728	-1.53803	0.212573	0.121842	-1.00851	1.57857	-0.135504	-0.538436	0.300972	0.47312	0.183359	0.0648947	-0.0416743	0.674288	0.505047	0.761453	3.06943	0.616512	0.0697058	-0.268242	0.21065	0.129167	-0.113103	-0.331119	-0.179724	0.0486324	0.353925	-0.300059	-0.0564817	-0.159107	-0.518868	-0.0840368	-0.324882	0.146689	-0.522906
43	BT 474(11)AKTi_2hr	-0.208942	-0.472074	-1.09759	0.107316	-0.086502	-0.355971	-0.147497	-0.380109	0.217039	-0.082468	1.37785	1.0048	0.083804	1.63575	1.74927	0.360932	-0.471486	-0.8859	1.67086	0.212931	-0.436153	0.408209	0.601036	0.0831124	-0.060759	-0.209147	0.781102	0.540442	0.737956	3.15106	0.760913	-0.0782635	-0.322871	0.285143	-0.070151	-0.192103	-0.142729	-0.374007	-0.0477262	0.411288	0.485207	0.337896	-0.06515	-0.334579	-0.041677	0.0819026	0.0636081	-0.573737
44	BT 474(12)Lap+AKTi_2hr	-0.135133	-0.472233	-1.11169	0.180473	0.103278	-0.255345	-0.369126	-0.277424	0.204235	0.312223	1.36075	1.01348	0.844985	-0.186074	-0.0036518	0.3096	-0.0404656	-1.0845	1.38091	0.287931	-0.392968	0.397654	0.465169	0.0330416	0.00262704	-0.0763397	0.873984	0.547112	0.817789	3.29405	0.753473	-0.033849	-0.26923	0.249577	0.0641677	-0.2008	-0.119499	-0.312848	-0.145683	0.237748	-0.271019	0.149708	0.0201777	-0.126244	-0.0235305	-0.682156	0.214909	-0.27598
45	BT 474(13)DMSO_4hr	-0.074246	-0.246586	-0.98976	-0.032946	-0.354565	-0.239537	-0.221902	-0.384894	0.0834596	-0.0397502	1.17074	1.04705	0.533807	0.512578	0.00802923	0.522742	-0.0836826	-0.899963	1.46259	0.216789	-0.289982	0.269992	0.40936	0.635238	-0.0958792	-0.259843	0.630017	0.356738	0.499581	3.14973	1.08592	-0.1535	-0.284452	0.213178	-0.0136305	-0.252195	-0.155213	-0.262132	-0.192897	0.294793	0.422675	0.0670635	0.0412985	-0.224399	0.0449911	-0.124032	-0.0101786	-0.900994
46	BT 474(14)Lapatinib_4hr	0.118082	-0.294205	-0.874752	0.0857646	0.0220663	-0.318773	-0.41299	-0.365965	0.213193	-0.0976091	1.17902	1.09903	0.823743	-1.65457	-1.85854	0.300217	-0.052327	-0.720318	1.25472	0.0340295	-0.226054	0.333551	0.417753	-0.0977618	0.0293276	-0.173524	0.791482	0.450179	0.730776	3.1308	1.1931	-0.0744668	-0.286329	0.33252	0.0506579	-0.136073	-0.108387	-0.293242	-0.133467	0.244016	0.399376	0.0320811	0.574174	-0.130924	0.0653645	-0.269695	0.271084	-0.502416
47	BT 474(15)AKTi_4hr	-0.0810627	-0.1701	-0.966454	0.00940211	-0.158124	-0.314679	-0.268481	-0.443767	0.178943	0.163594	1.18335	1.07135	0.0722541	1.59449	1.69106	0.534277	-0.133822	-0.817033	1.48162	0.14253	-0.252331	0.363357	0.526992	-0.0261197	-0.041366	-0.244469	0.694537	0.415959	0.672384	3.11322	1.09509	-0.175331	-0.296059	0.268524	-0.0526234	-0.176654	-0.114368	-0.39656	-0.0240319	0.344156	0.413652	0.091025	-0.0237644	-0.217004	0.0118795	0.661912	-0.0153441	-0.72423
48	BT 474(16)Lap+AKTi_4hr	0.0886217	-0.0851632	-0.501898	0.0734876	0.0615129	-0.318165	-0.452909	-0.380332	0.249537	0.257679	1.13767	1.02223	0.794524	-0.501383	-0.159619	0.41447	-0.0026719	-0.808647	1.17818	0.0688933	-0.106355	0.289401	0.404014	-0.082005	0.104765	-0.151621	0.765283	0.493818	0.802003	3.10766	0.791913	-0.0228639	-0.190953	0.324548	0.14949	-0.0689389	-0.0407536	-0.525118	-0.237837	0.325493	0.34421	0.0355548	0.32753	0.00358582	-0.265461	-0.064062	0.269541	-0.50757
49	BT 474(17)DMSO_8hr	0.11724	-0.452097	-0.852246	0.0861331	-0.176558	-0.0812501	-0.15605	-1.10587	0.207706	-0.17505	1.39172	1.10145	0.462823	0.866297	0.429399	0.231019	0.0258949	-0.980877	1.60801	0.0254749	-0.557033	0.370921	0.493726	0.844484	0.00228697	-0.120868	0.545946	0.62444	0.653812	3.17476	0.701579	-0.0242525	-0.307585	0.192485	-0.03021	-0.0872465	-0.0714632	-0.0469053	-0.401798	0.350794	-0.15832	-0.0911888	-0.13652	-0.328336	-0.175649	-0.223172	0.0262442	-0.110271
50	BT 474(18)Lapatinib_8hr	-0.115779	-0.421242	-1.21146	0.136659	0.0678289	-0.273611	-0.205729	-0.405016	0.20699	-0.268871	1.14779	1.09714	0.76576	-1.41139	-1.60175	0.24215	0.0381103	-0.997018	1.04691	0.34135	-0.612642	0.475099	0.44	0.0656865	0.0367728	-0.0648519	0.683744	0.565222	0.690808	3.10157	0.743689	0.00510614	-0.287119	0.362075	-0.0360422	0.00696739	-0.215834	-0.554675	0.0393926	0.284	-0.534773	0.061974	-0.18288	-0.723172	-0.133115	-0.343673	0.14417	-0.550996
51	BT 474(19)AKTi_8hr	-0.112748	-0.463058	-1.07917	0.0312539	0.0130073	-0.168099	-0.075903	-0.313448	0.154795	-0.111155	1.21122	1.07464	-0.0449779	1.76822	1.80703	0.144756	-0.155509	-0.980223	1.15916	0.712287	-0.39355	0.385534	0.419316	0.184371	-0.00966884	-0.0641421	0.676399	0.489814	0.722713	3.08167	0.712269	-0.00277203	-0.257114	0.168084	0.0650952	-0.0657301	-0.071068	-0.420905	-0.158919	0.330265	-0.21942	0.0683531	-0.192389	0.199713	-0.194545	-0.410235	0.0949175	-0.26328
52	BT 474(20)Lap+AKTi_8hr	-0.108266	-0.463526	-1.03602	0.232343	0.0423364	-0.329123	-0.150168	-0.435795	0.134933	0.267285	1.18585	1.05325	0.77536	0.321578	0.723266	0.0616281	-0.042367	-1.04659	0.904763	0.157308	-0.433212	0.558064	0.506905	-0.0698433	0.0098908	-0.0895997	0.777786	0.576144	0.852561	3.12824	0.689939	-0.0538808	-0.271446	0.360393	-0.0185157	-0.0209382	-0.13617	-0.599672	-0.259946	0.247342	0.0201588	0.103032	0.251631	-0.205913	-0.41071	-0.398517	0.195787	-0.393759
53	BT 474(21)DMSO_24 hr	-0.0491154	-0.3108	-0.97033	0.105253	-0.414016	-0.219183	-0.183187	-0.335676	-0.126516	0.172975	1.2204	0.468655	0.562101	0.688363	0.25043	0.43238	0.0577474	-0.910785	1.24949	-0.306446	-0.2713	0.127037	-1.15813	0.727113	-0.0469526	-0.252766	0.654566	0.549085	0.569029	0.569745	0.554855	-0.00430458	-0.185296	0.256241	-0.193777	0.330451	-0.11323	-0.589562	-0.558254	0.241017	-0.349109	0.0440637	0.25773	-0.148372	0.0467012	-0.213009	0.0656079	-0.504833
54	BT 474(22)Lapatinib_24 hr	-0.0305087	-0.35316	-0.925972	0.0949568	-0.200738	-0.354038	-0.0280276	-0.38761	0.0140232	-0.0164874	0.608057	0.913638	0.906563	-1.15609	-1.62274	0.194115	-0.0235633	-0.765736	0.88919	0.218299	-0.298133	0.656588	0.188481	0.0181176	0.0625145	-0.0761218	0.837571	0.563691	0.776752	2.25749	0.647533	0.0133252	-0.226144	0.691804	-0.0723752	0.107754	-0.0111807	-0.206005	-0.0637428	0.019072	0.101221	0.156972	0.104592	-0.198306	0.0837404	-0.10586	0.165587	-0.515904
55	BT 474(23)AKTi_24 hr	-0.0221534	-0.252783	-0.900684	0.246121	-0.243646	-0.550526	-0.0801721	-0.403756	-0.43436	0.468642	0.994835	0.646726	-0.105898	2.1514	2.18494	0.287194	0.0211129	-0.63333	0.676636	0.267849	-0.134964	-0.214108	-1.79124	0.153993	0.0691925	-0.371649	1.08906	0.637893	1.0489	0.635554	0.794945	0.0489393	-0.0787528	-0.00463371	-0.238209	-0.281336	0.0638572	-0.765	-0.362579	-0.0116175	-0.49461	0.243172	0.161748	-0.14232	-0.127507	-0.154712	0.0636787	-0.521653
56	BT 474(24)Lap+AKTi_24 hr	-0.0139927	-0.176126	-0.977686	0.214564	-0.216964	-0.603178	-0.214642	-0.441166	-0.15929	0.209232	0.654591	0.616185	0.503851	1.16282	1.54334	0.107838	0.0104334	-0.604373	0.655915	0.257406	-0.125386	0.134288	-1.59747	-0.113895	0.086837	-0.259031	1.05939	0.683282	0.947404	0.577352	0.748304	0.028441	-0.131675	0.652823	-0.1923	-0.186437	0.0733718	-0.556641	-0.324911	-0.0729326	-0.308448	0.250992	0.186867	-0.105733	-0.046758	-0.0677785	0.184135	-0.861807
57	BT 474(25)DMSO_48hr	-0.378885	-0.675918	-1.19536	0.267865	-0.506031	-0.31886	-0.328008	-1.02172	0.488256	0.379513	1.43979	1.08609	0.661396	0.86201	0.147742	0.727451	-0.204432	-1.2702	2.01073	0.774966	-0.705617	0.985161	0.516971	0.865862	-0.196755	-0.205714	0.678008	0.45957	0.82971	2.88803	0.675513	-0.243636	-0.532586	0.498558	-0.371268	-0.463191	-0.274636	-0.500769	-0.672996	0.41359	-0.470502	0.439763	-0.0810662	-0.530553	-0.448153	-0.741135	-0.215049	-0.505299
58	BT 474(26)Lapatinib_48hr	-0.137914	-0.688022	-1.0045	0.275653	-0.0115696	-0.458811	-0.375575	-0.437735	-0.00737841	0.0886142	0.734958	1.06293	0.871684	-1.20635	-1.5998	0.643768	-0.0955511	-1.08937	1.58765	0.0243631	-0.263511	1.06646	0.356564	0.0672766	0.12049	0.0944563	0.790914	0.740923	0.931089	2.4264	0.892742	-0.00610395	-0.426714	1.16527	-0.293743	0.0774245	-0.0523506	0.0077863	-0.413612	-0.102986	-0.490305	0.191205	0.122694	-0.712492	0.106697	-0.633799	0.124324	-0.443947
59	BT 474(27)AKTi_48hr	-0.187783	-0.584724	-1.1002	0.273853	-0.237368	-0.599056	-0.459814	-0.56663	0.202494	0.654441	0.401979	1.13062	-0.271964	2.32486	2.30998	0.270264	-0.154021	-0.994224	0.737741	0.249774	-0.431164	1.12551	0.216156	0.0345251	0.0594403	-0.0242862	1.069	0.783824	1.12943	2.19057	0.917249	-0.0279183	-0.326172	0.561988	-0.28535	0.136936	-0.124347	-0.341189	-0.436159	-0.142988	-0.220039	0.203432	0.0532675	0.761737	-0.113579	-0.413342	-0.0124084	-0.792851
60	BT 474(28)Lap+AKTi_48hr	-0.134183	-0.546484	-1.34612	0.201377	-0.0271235	-0.600661	-0.458303	-0.484988	0.0532864	0.480817	0.44547	1.1016	0.242235	1.47493	1.69347	0.564153	-0.109922	-0.633117	0.991132	0.433821	-0.471105	1.09574	0.205457	-0.0854337	0.11495	-0.00142467	0.814577	0.791436	0.981957	1.8994	0.895603	-0.105231	-0.410774	1.12907	-0.304982	0.279617	-0.0506649	0.0490451	-0.179996	-0.252984	-0.39678	0.472389	0.671274	-0.284029	-0.00688195	0.167479	0.150229	-0.539118
61	BT 474(29)DMSO_72hr	-0.254708	-0.600331	-1.22811	0.155859	-0.504479	-0.382881	-0.290376	-0.531263	0.211478	0.401514	1.38898	0.83547	0.875415	0.143609	-0.420397	0.743291	-0.147543	-1.16972	1.65523	0.567891	-0.63216	0.878443	0.413932	0.765032	-0.201148	-0.231924	0.683521	0.405328	0.665672	3.01194	0.58766	-0.24072	-0.387649	0.326036	-0.219578	0.345078	-0.346871	-0.226899	-0.390037	0.324553	-0.415475	0.00767989	0.11202	-0.51782	-0.229082	-0.261757	-0.259094	-0.666556
62	BT 474(30)Lapatinib_72hr	-0.0142492	-0.445571	-1.25254	0.0921775	-0.249262	-0.564823	-0.513325	-0.351301	-0.170844	0.27638	0.458259	0.69156	0.836145	-1.67592	-1.92761	0.636895	-0.0912602	-0.787478	1.57602	0.361443	-0.350234	0.99417	0.179083	0.139774	0.179959	-0.00341987	0.677782	0.527314	0.709046	2.34301	1.05615	-0.00646114	-0.293607	1.2026	-0.325734	0.161638	0.0719959	0.126773	-0.417027	-0.218488	-0.41616	0.181558	0.476859	-0.0968312	-0.0157502	0.103012	0.22048	-0.529265
63	BT 474(31)AKTi_72hr	0.0596702	-0.281099	-1.12921	-0.0799576	-0.168089	-0.560595	-0.537929	-0.41898	-0.119902	0.228494	0.280133	0.757131	-0.20821	2.01446	2.08171	0.69768	-0.0852991	-0.651194	0.726385	0.178599	-0.26554	0.815972	0.0506772	0.149191	0.180846	-0.135258	0.734183	0.713871	0.812642	2.47223	1.36663	-0.0279183	-0.227502	0.616544	-0.324543	0.871387	0.0293461	0.251854	-0.124238	-0.246002	-0.157598	0.218555	-0.06037	-0.0346592	0.12014	0.0817624	0.0661556	-0.414673
64	BT 474(32)Lap+AKTi_72hr	0.229132	-0.128716	-1.19329	-0.232075	-0.188615	-0.629083	-0.854044	-0.350477	-0.358441	-0.201979	0.190788	0.517964	-0.137795	0.816141	1.19991	0.369849	-0.121965	0.0401491	0.601093	-0.38623	-0.0300403	0.559047	-0.150629	-0.216227	0.190488	-0.284687	0.409027	0.418096	0.563814	1.76827	0.793599	-0.128875	-0.167783	0.861049	-0.132062	2.07012	0.087333	0.0962289	-0.148921	-0.366084	-0.442375	0.0894628	0.350181	0.633467	0.353611	0.178309	0.26765	-0.122371
65	HCC 1569(1)DMSO_1/2 hr	-0.18872	-0.337942	-1.33219	0.0291494	0.630395	0.666322	0.332771	0.245131	-0.444996	0.252471	-0.082329	-0.0881441	-0.000608941	0.266776	-0.682004	0.0455113	-0.0510618	1.91749	-1.23749	-0.225555	-0.521621	0.303704	0.463455	0.252033	-0.0433605	-0.716253	-0.246426	-0.152254	-0.377367	0.0682681	0.170437	0.280937	0.173031	0.272825	-0.0860663	-0.0392743	-0.188054	0.398233	-0.0897592	0.26606	0.277141	-0.003946	-0.252761	-0.213762	-0.100001	-0.569894	0.121655	0.24188
66	HCC 1569(2)Lapatinib_1/2 hr	-0.0308703	-0.335833	-0.920505	-0.0190357	0.53004	0.555282	0.186928	0.497845	-0.378566	-0.285287	0.0676446	0.00836612	0.0337314	-0.0430328	-0.99163	0.201176	-0.128315	1.93115	-1.29969	-0.118	-0.124173	0.395792	0.380576	0.182675	-0.0164448	-0.60976	-0.20895	-0.0101781	-0.274435	0.212651	0.192227	0.302727	0.175097	0.169924	0.035794	0.493407	-0.0265332	0.38262	-0.231491	0.262425	0.339297	0.11026	-0.236023	0.0579936	-0.157646	-0.424706	0.245197	-0.190935
67	HCC 1569(3)AKTi_1/2 hr	-0.117637	-0.173237	-1.05106	-0.0320341	0.582454	0.478945	0.215316	0.644284	-0.330155	-0.664063	-0.0206696	-0.155598	-0.2568	0.854171	0.686002	0.00754485	-0.22688	1.94409	-1.39439	0.287792	-0.0940321	0.300513	0.379066	0.131236	-0.112005	-0.694611	-0.240315	-0.142339	-0.361623	0.0753065	0.0342958	0.283357	0.0502774	0.229884	-0.0849723	0.0372725	-0.0253155	0.285262	0.00703752	0.152268	0.712481	0.195343	-0.176743	0.696709	0.0347912	-0.325922	0.262204	-0.251025
68	HCC 1569(4)Lap+AKTi_1/2 hr	-0.0214019	-0.379516	-1.356	0.015329	0.684504	0.620678	0.428086	0.703378	-0.500211	-0.371888	0.130566	-0.0183975	-0.0856977	0.733776	0.544384	0.049386	-0.130537	2.03355	-1.24809	0.0346659	-0.341532	0.340149	0.490272	0.10276	-0.0773223	-0.626943	-0.133236	-0.123076	-0.271342	0.209962	0.147358	0.256707	0.0773199	0.210869	-0.0717583	0.270586	-0.0196065	0.35629	0.0959107	0.170984	0.179298	0.166657	-0.481741	-0.168057	-0.130942	-0.386353	0.296702	-0.207623
69	HCC 1569(5)DMSO_1hr	0.0380082	-0.0848322	-1.0306	-0.0306874	0.490832	0.471419	0.204435	0.472558	-0.324022	0.335113	-0.0758836	-0.00353796	-0.102763	0.263167	-0.690065	0.0106206	-0.164518	1.93205	-1.32924	0.21088	-0.0105187	0.280795	0.375931	0.176651	-0.00190685	-0.614911	-0.302294	-0.156413	-0.422741	-0.0208582	0.15792	0.270282	0.174529	0.191438	0.0359885	0.0208278	-0.042696	0.156287	-0.00741656	0.114227	0.7752	0.307872	0.155361	-0.160373	0.20755	-0.445752	0.181393	-0.0550333
70	HCC 1569(6)Lapatinib_1hr	0.0366722	-0.0738045	-1.14311	-0.0669782	0.562387	0.441483	0.22894	0.535022	-0.392544	-0.879978	-0.00765055	-0.218974	0.101891	-0.837241	-1.68202	0.0758904	-0.139816	1.97726	-1.29685	-0.0776182	-0.0804187	0.255737	0.296395	0.0862253	0.0315299	-0.571466	-0.355588	-0.139572	-0.347711	-0.23459	0.179387	0.285339	0.205504	0.130972	0.0695085	0.0903953	0.0668605	0.0637432	0.0246673	0.150901	0.408568	0.356354	-0.288841	-0.0261401	0.127392	-0.189294	0.260328	-0.0054668
71	HCC 1569(7)AKTi_1hr	0.0865881	-0.0204789	-0.997949	-0.0328042	0.531413	0.390638	0.305622	0.548779	-0.328568	-0.249446	0.012003	-0.0398551	-0.20121	0.920825	0.731603	0.207525	-0.266219	1.90514	-1.41653	0.287452	0.00928284	0.246335	0.350148	0.072713	0.0687177	-0.691222	-0.300211	-0.184347	-0.38088	-0.310244	0.187412	0.279376	0.200509	0.289173	0.0312031	0.113228	0.0303013	0.179001	0.181659	0.137517	0.799132	0.232584	0.222567	-0.122497	0.190959	-0.0657398	0.190574	-0.0756766
72	HCC 1569(8)Lap+AKTi_1hr	0.114236	0.0104153	-1.06165	-0.0837993	0.290908	0.379438	0.344847	0.714625	-0.327328	-0.96318	0.158448	-0.049674	-0.0505533	0.466993	0.112948	0.0117738	-0.212374	1.95011	-1.40092	-0.0238511	0.0395694	0.14466	0.342448	0.182335	0.193321	-0.428423	-0.273904	0.022184	-0.536327	0.140034	-0.0331277	0.461296	0.234476	0.152876	0.0146509	0.083613	0.232701	0.201936	0.0570829	0.111986	0.525407	0.42781	-0.254819	-0.0700422	0.0804331	-0.0654268	0.21844	-0.353656
73	HCC 1569(9)DMSO_2hr	0.00339838	-0.421049	-1.40386	-0.046983	0.643831	0.602257	0.222215	0.454992	-0.558031	-0.0680693	0.0962568	-0.0813875	-0.0604539	0.235279	-0.540969	0.00634211	-0.0946092	1.86078	-1.23059	-0.0103744	-0.311394	0.321223	0.417958	0.296208	0.0641217	-0.556969	-0.337056	-0.0656522	-0.341367	0.16429	0.118756	0.389083	0.13721	0.0767786	0.017835	0.132552	0.0505712	0.112534	-0.341949	0.240608	0.0632683	0.184358	-0.439394	-0.100406	-0.291149	-0.50293	0.241416	0.316593
74	HCC 1569(10)Lapatinib_2hr	0.0605094	-0.306407	-1.33841	0.0985604	0.665022	0.465903	0.130367	0.615145	-0.356967	-0.236047	0.0497498	-0.143957	0.170084	-1.10976	-1.68011	0.119423	-0.083118	1.90535	-1.17429	-0.0347817	-0.237895	0.336607	0.480592	0.235218	0.109674	-0.486641	-0.190482	0.000531896	-0.391372	0.091423	0.212627	0.333713	0.224334	0.225159	0.0943075	0.176819	-0.0867787	0.023805	-0.153561	0.223614	0.537323	0.193775	-0.288431	-0.361987	-0.0481416	-0.40004	0.362514	0.0543926
75	HCC 1569(11)AKTi_2hr	0.0612106	-0.222071	-1.14012	-0.0787826	0.536148	0.396775	0.0757592	0.456422	-0.340974	-0.323648	-0.0817257	0.0122189	-0.34687	0.899079	0.707945	-0.037943	-0.145446	1.9098	-1.23207	-0.147227	-0.177412	0.32702	0.381851	0.13005	0.0203465	-0.497531	-0.33787	-0.0636774	-0.539285	-0.0308704	0.111789	0.26629	0.140017	0.110869	0.0434819	0.0418113	0.0735945	0.0609333	-0.0381882	0.119209	0.79209	0.282344	0.0289551	-0.00354892	0.195904	-0.225745	0.268559	0.131422
76	HCC 1569(12)Lap+AKTi_2hr	0.0130535	-0.256963	-1.159	-0.0132773	0.757155	0.0634881	0.224501	0.713734	-0.48804	-0.372807	0.135053	-0.0566472	-0.0153531	0.294062	0.0161899	0.05728	-0.133776	1.96428	-1.1835	0.119116	-0.174449	0.40238	0.360315	0.078538	0.0250516	-0.509749	-0.217954	-0.0095261	-0.401376	0.232724	0.199886	0.356333	0.158836	0.215687	0.0213099	0.110137	0.0292865	0.0897655	0.0343766	0.1914	0.226597	0.34808	-0.22702	-0.0836873	-0.200823	-0.300297	0.275021	-0.0987592
77	HCC 1569(13)DMSO_4hr	0.034354	-0.151871	-1.10879	-0.0394234	0.498994	0.502768	0.234258	0.475403	-0.389392	-0.167085	0.0784265	-0.140949	-0.119417	0.229718	-0.51914	-0.0536449	-0.203249	1.91037	-1.32629	0.0132803	-0.131105	0.282914	0.357452	0.16095	0.0379302	-0.66185	-0.248114	-0.151964	-0.381568	0.117173	0.0162674	0.241453	0.190816	0.116019	-0.0271306	0.0524938	-0.0375023	0.0679174	-0.0338645	0.107607	0.631586	0.361626	-0.221773	-0.158606	0.056895	-0.171068	0.146198	0.0288921
78	HCC 1569(14)Lapatinib_4hr	0.0520477	-0.0305607	-0.905132	-0.0468036	0.620798	0.382184	0.249592	0.483229	-0.0726641	0.0758796	0.0442643	-0.172268	0.151295	-0.947004	-1.71792	0.0179538	-0.208935	1.96208	-1.3165	0.356555	2.96864e-05	0.334969	0.385352	0.0478315	0.0344972	-0.561536	-0.250337	-0.129606	-0.311944	-0.141089	0.211091	0.329579	0.260975	0.242031	-0.00171115	0.0130827	0.0207428	-0.00247879	0.0120892	0.137175	0.917951	0.44968	-0.130856	-0.0429054	0.275346	-0.0872652	0.313096	-0.255544
79	HCC 1569(15)AKTi_4hr	0.0699798	0.0147965	-0.833837	-0.194128	0.583699	0.42508	0.254023	0.523267	-0.324217	0.12753	0.0767055	-0.302171	-0.415643	0.823096	0.684642	0.0593831	-0.247938	1.88929	-1.40257	-0.00903963	0.0671455	0.147268	0.351652	0.0514622	0.0126934	-0.64246	-0.304715	-0.116342	-0.387684	0.125801	-0.193883	0.254361	0.263952	0.0810708	-0.0168515	0.0205354	0.0765719	0.0274333	0.0638679	0.137884	0.478787	-0.00776331	-0.204632	-0.15172	0.265671	-0.331845	0.163245	-0.0925512
80	HCC 1569(16)Lap+AKTi_4hr	0.0171928	-0.119792	-1.13563	-0.0674312	0.742112	0.288127	0.435213	0.484756	-0.334539	-0.508662	0.0672026	0.0372457	-0.128407	0.436978	0.34036	0.132625	-0.121526	1.99926	-1.2748	0.0546274	0.0494938	0.148908	0.391125	0.0311843	-0.00135585	-0.793826	-0.40689	-0.195039	-0.352988	0.132376	-0.0417086	0.161417	0.19793	0.28603	-0.00605108	0.165387	0.000494537	0.0703044	-0.163936	0.205229	0.399727	0.00309084	-0.112815	-0.089941	-0.0156728	-0.12695	0.151386	-0.267379
81	HCC 1569(17)DMSO_8hr	-0.0286198	-0.276668	-1.14578	0.00358746	0.464512	0.531892	0.0901439	0.316373	-0.263292	-0.0599252	-0.0630964	-0.0513988	0.0905265	0.0697002	-0.745248	-0.0440924	-0.201703	1.93857	-1.30643	0.0503639	-0.166541	0.445653	0.418196	0.185776	-0.0510735	-0.648417	-0.152181	-0.172913	-0.399088	0.0657395	0.131789	0.239447	0.123853	0.204845	-0.068099	0.0911434	-0.084134	0.487801	-0.0581674	0.20265	0.770338	0.273452	-0.230404	-0.167209	-0.185824	-0.309551	0.223191	-0.249538
82	HCC 1569(18)Lapatinib_8hr	0.0811151	-0.367755	-1.00598	0.00988735	0.718279	0.545407	0.229171	0.382201	-0.459424	0.250648	0.0431859	-0.0499309	0.129208	-0.929174	-1.31712	0.0966506	-0.0905627	1.97074	-1.62289	-0.100113	-0.0182365	0.396208	0.388478	0.183246	0.0818143	-0.495486	-0.150545	-0.0310245	-0.383637	0.0376713	0.280775	0.404363	0.245207	0.26336	0.104024	0.284971	-0.258909	0.332007	-0.319877	0.126908	0.198687	0.22701	-0.241091	-0.688984	-0.0209419	-0.317778	0.374591	-0.0686778
83	HCC 1569(19)AKTi_8hr	-0.00366806	-0.0926836	-1.0443	-0.0842827	0.536988	0.312866	0.00141661	0.351141	-0.202548	0.197734	-0.140981	-0.189536	-0.48343	1.0646	0.843118	0.0133709	-0.228742	1.90454	-1.31231	0.0996141	-0.108214	0.389739	0.230779	0.045564	-0.00436264	-0.597116	-0.234811	-0.080915	-0.364748	-0.0995047	0.175826	0.278231	0.118526	0.201458	0.0132717	0.105479	-0.0169922	0.333549	-0.0743773	0.131604	0.857666	0.450586	-0.155359	-0.500924	0.263889	-0.0147578	0.247809	0.079363
84	HCC 1569(20)Lap+AKTi_8hr	-0.00212887	-0.301519	-1.07842	0.0409186	0.692175	0.376526	0.232301	0.469425	-0.15128	0.00226002	0.00611407	-0.164625	-0.0831651	0.72891	0.349802	0.047965	-0.254615	2.10846	-1.20218	-0.00175246	-0.208157	0.420808	0.402903	0.0543698	0.0295915	-0.536784	-0.200728	-0.149553	-0.344525	0.108124	0.184237	0.313773	0.199959	0.298287	-0.0065498	0.0739974	-0.0402609	0.327833	0.827837	0.190595	0.574436	0.135721	-0.222846	-0.11619	-0.0212711	-0.215851	0.380605	0.100135
85	HCC 1569(21)DMSO_24 hr	-0.131398	-0.27119	-1.03598	0.040876	0.328562	0.599652	0.227645	0.283835	-0.0908849	0.600863	-0.0294067	-0.191045	0.172184	0.49264	0.075247	-0.551776	-0.29438	2.12702	-1.46031	0.320076	-0.0955316	0.403132	0.522332	0.112964	-0.177097	-0.816466	-0.148884	-0.241201	-0.339562	0.0316676	0.0622312	0.0751797	0.00607117	0.24265	-0.0630707	-0.0478883	-0.190059	0.765121	0.0945544	0.143777	0.96702	0.321966	-0.000154084	-0.26307	0.0338301	-0.123879	0.149145	-0.234413
86	HCC 1569(22)Lapatinib_24 hr	-0.022704	-0.146495	-0.947224	-0.0399882	0.444482	0.463248	0.159047	0.266644	-0.201316	0.471607	0.0118436	-0.232007	0.364873	-0.593364	-0.857769	-0.176667	-0.306074	1.9851	-1.43573	0.0409292	-0.108094	0.325427	0.361736	0.06104	-0.0586131	-0.709525	-0.25941	-0.192632	-0.396326	0.0586736	0.267559	0.254572	0.176824	0.258014	0.130785	-0.0660639	-0.0500453	0.483532	0.108374	0.152153	0.751447	0.301115	0.231443	-0.130189	-0.0406568	-0.125593	0.163502	-0.483904
87	HCC 1569(23)AKTi_24 hr	-0.0157037	-0.0809205	-0.982699	-0.0183904	0.399167	0.398074	0.187468	0.357413	-0.177483	0.0816217	-0.064641	-0.207762	-0.50821	1.38159	1.19104	-0.280188	-0.342218	2.14826	-1.37013	0.456689	-0.00849336	0.299506	0.391517	-0.0166616	-0.0986208	-0.697402	-0.179977	-0.203175	-0.323483	0.105227	0.259216	0.177172	0.141899	0.170433	0.0177124	-0.0250426	0.0174441	0.593941	0.320171	0.0990031	1.08249	0.349991	0.374327	-0.126356	0.0598016	0.0614334	0.152047	-0.214812
88	HCC 1569(24)Lap+AKTi_24 hr	0.063763	-0.133677	-1.02235	-0.132636	0.558114	0.333525	0.243626	0.331936	-0.2195	0.0916241	-5.32176e-05	-0.248046	-0.167177	0.912156	0.883453	-0.223129	-0.305815	1.99135	-1.37581	0.140247	-0.0923397	0.255914	0.319014	-0.0274384	-0.00805187	-0.644921	-0.311234	-0.172971	-0.517659	0.114508	0.213334	0.250367	0.206992	0.245489	0.111617	0.519717	0.0221943	0.505505	0.159289	0.0764998	0.812951	0.251178	0.127403	-0.0615909	0.0221505	-0.069601	0.171297	-0.212257
89	HCC 1569(25)DMSO_48hr	-0.123847	-0.42311	-1.31296	-0.1319	0.367912	0.652872	0.0657713	0.215353	0.0161629	-0.279038	0.0473586	-0.218507	-0.0581162	0.500531	0.476219	-0.454296	-0.306581	1.86672	-1.3248	0.0718241	-0.352008	0.338603	0.345136	0.173259	-0.187429	-0.753868	-0.325404	-0.299547	-0.500143	0.109132	0.115026	0.137306	-0.0466932	0.206211	0.0878359	-0.169483	-0.214368	0.853115	0.0984318	0.269128	0.88955	0.207903	-0.107761	-0.24643	-0.531756	-0.525126	0.042603	-0.222461
90	HCC 1569(26)Lapatinib_48hr	-0.122192	-0.403222	-1.23069	-0.0674684	0.350354	0.500139	0.0947935	0.193736	-0.121631	0.620436	-0.0169732	-0.201046	0.324101	-0.545334	-0.411038	-0.35886	-0.278492	1.79046	-1.48206	0.123092	-0.293353	0.547679	0.384617	0.150471	-0.112091	-0.725785	-0.296428	-0.218872	-0.408506	0.129386	0.215699	0.154441	-0.0158702	0.297078	0.24543	-0.114889	-0.202887	0.627703	0.0025677	0.0914168	0.946525	0.33837	-0.284256	-0.817627	-0.421897	-0.577735	0.206993	-0.103746
91	HCC 1569(27)AKTi_48hr	-0.158662	-0.309784	-1.10552	-0.0780214	0.44407	0.362043	0.133672	0.221538	-0.156861	-0.136039	-0.137887	-0.222061	-0.770982	1.46893	1.27788	-0.340495	-0.367945	2.12245	-1.4283	0.378251	-0.231578	0.443248	0.299886	0.0396517	-0.123963	-0.708801	-0.165252	-0.217741	-0.354281	0.167684	0.239263	0.131205	-0.0371568	0.220486	0.187821	0.0603964	-0.182936	0.824345	0.178108	0.086218	0.930934	0.247473	-0.133001	-0.793275	-0.21624	-0.370815	0.195694	-0.383119
92	HCC 1569(28)Lap+AKTi_48hr	-0.123291	-0.285287	-1.14081	0.0517073	0.487208	0.357638	0.207702	0.248523	0.0375606	0.376505	-0.0231826	-0.228116	-0.316922	1.22131	1.13704	-0.309105	-0.394572	2.04968	-1.27464	0.0128682	-0.239051	0.550007	0.446047	-0.0148402	-0.0524521	-0.674516	-0.137069	-0.0945664	-0.307111	0.294896	0.242685	0.144678	-0.0134284	0.330239	0.184598	-0.0336183	-0.134902	0.723859	0.218707	-0.178553	0.830758	0.29094	-0.0489833	-0.175862	-0.166402	-0.200911	0.254076	-0.261222
93	HCC 1569(29)DMSO_72hr	-0.121699	-0.226099	-1.15309	-0.0307807	0.316936	0.653247	0.118836	0.272722	0.148351	0.57642	0.124627	-0.21154	0.153287	0.362968	-0.659212	0.205611	-0.364699	1.86989	-1.49819	-0.987748	-0.185963	0.339955	0.542085	0.0536106	-0.224111	-0.793999	-0.410353	-0.319692	-0.540997	0.0151868	0.0835348	0.130835	0.0970562	0.242446	-0.00833995	-0.038158	-0.214515	0.608568	0.122338	0.39846	0.961968	0.211078	0.0538501	-0.27119	-0.194873	-0.215984	0.113434	-0.163588
94	HCC 1569(30)Lapatinib_72hr	-0.0906187	-0.227556	-1.16238	-0.0540724	0.271319	0.433416	0.0324234	0.183385	0.276377	0.508006	0.0459866	-0.306419	0.558323	-0.722606	-1.63355	0.163682	-0.415068	1.93673	-1.51188	-0.00840741	-0.254644	0.503493	0.60508	0.0753439	-0.181923	-0.796285	-0.387919	-0.30871	-0.576246	0.0496289	0.129066	0.154612	0.0660186	0.363477	0.14775	-0.202044	-0.157959	0.423137	-0.0730651	0.193536	1.06466	0.449664	0.0847818	-0.272737	-0.0948052	-0.0852601	0.0838299	-0.365518
95	HCC 1569(31)AKTi_72hr	-0.0423138	-0.150463	-1.06256	-0.129679	0.465963	0.30622	0.0387251	0.207318	-0.0309913	0.317835	-0.0288996	-0.257358	-0.633816	1.46678	1.2669	0.243674	-0.400056	2.20025	-1.46861	0.193841	-0.0623882	0.257117	0.281091	-0.143747	-0.138304	-0.800683	-0.305278	-0.184344	-0.469424	0.140813	0.318449	0.169112	0.144874	0.15782	0.146747	-0.0290397	-0.242022	0.726835	0.384103	0.177492	1.01668	0.198229	0.156301	-0.200523	-0.0454626	-0.22121	0.0981932	-0.238015
96	HCC 1569(32)Lap+AKTi_72hr	-0.0155286	-0.120868	-1.08851	-0.154269	0.410768	0.236122	0.145632	0.206489	0.0214425	0.730616	0.0125027	-0.232724	-0.310581	1.08556	0.982671	0.25217	-0.336052	1.98197	-1.35842	0.310395	-0.0935398	0.227804	0.328476	0.0349694	-0.108618	-0.800858	-0.352056	-0.334995	-0.474366	0.142634	0.176066	0.102349	0.102605	0.408833	0.109024	-0.0668088	-0.0230417	0.650112	0.220963	0.0591542	0.891307	0.341119	-0.0116671	-0.204847	-0.041677	-0.088808	0.131605	-0.37689
97	HCC 1954(1)DMSO_1/2 hr	-0.113421	-0.554081	1.18168	0.31603	0.0407984	0.267052	0.0367984	-0.0460909	0.11521	-0.26849	0.109012	0.595668	-0.772002	0.451011	0.356485	-0.235158	0.241285	2.30796	0.0144187	-0.0795479	-0.4867	0.706044	-0.214505	0.229761	-0.0409957	0.370195	-0.169923	-0.202613	-0.354785	-0.102477	-0.261796	-0.0116521	-0.181805	-0.379788	0.114226	0.550749	-0.18899	0.392658	-0.0410143	0.365677	-0.97324	0.206846	-0.779462	-0.0628876	-0.740892	-0.869457	0.107702	1.76925
98	HCC 1954(2)Lapatinib_1/2 hr	-0.094258	-0.523518	1.21129	0.223181	0.058185	0.182344	-0.0346379	0.00748052	-0.119836	0.34078	0.0527231	0.520994	-0.615784	0.204351	0.134096	-0.197622	0.287296	2.19342	0.0625458	-0.411676	-0.295356	0.701064	-0.215123	0.218912	0.0721312	0.272311	-0.204534	-0.08911	-0.206388	-0.294552	-0.157891	0.0396643	-0.12569	-0.24913	0.260571	0.411873	-0.157859	0.370188	-0.0329152	0.285023	-1.07883	0.00198627	-0.30963	-0.778825	-0.698046	-0.90924	0.139361	1.87792
99	HCC 1954(3)AKTi_1/2 hr	-0.201624	-0.328649	1.1383	0.257583	-0.0377945	0.043843	-0.0796179	-0.0549931	0.0249113	-0.240128	0.0289953	0.525855	-1.04642	0.676268	0.917945	-0.278749	0.149926	2.1508	0.0379657	-0.075754	-0.226305	0.656212	-0.241068	0.123959	-0.0281776	0.288646	-0.270532	-0.185246	-0.437298	-0.149422	-0.241613	-0.0829174	-0.106772	-0.373395	0.152284	0.513053	-0.270664	0.288813	0.266435	0.351207	-0.643888	0.308973	-0.351231	-1.03644	-0.363336	-0.724809	0.0497627	1.79971
100	HCC 1954(4)Lap+AKTi_1/2 hr	-0.0677944	-0.362278	1.24417	0.207834	-0.137019	0.101042	0.0079178	0.00502499	0.120544	0.301238	0.0478094	0.564844	-0.863565	0.762538	0.958818	-0.196241	0.0168385	2.42068	-0.0599441	-0.181649	-0.258292	0.781897	-0.229396	0.0359498	-0.0176369	0.28914	-0.180819	-0.0577329	-0.30319	-0.123291	-0.295287	0.0577909	-0.0253913	-0.305854	-0.0675604	-0.624664	-0.340414	0.366821	0.217174	0.354078	-0.425359	0.175423	-0.372993	0.0210513	-0.359627	-0.394127	0.176393	2.12612
101	HCC 1954(5)DMSO_1hr	-0.16962	-0.336295	1.14324	0.386322	-0.138415	0.0203771	-0.219593	-0.16909	0.148912	0.589276	-0.123072	0.564022	-0.794068	0.448505	0.390269	-0.575264	0.030134	2.39634	-0.131376	-1.07739	-0.282572	0.902882	-0.28248	0.00547225	-0.100628	0.165715	-0.150945	-0.265751	-0.273744	-0.272605	-0.334209	-0.271635	-0.281871	-0.467715	0.000897593	0.322915	-0.280695	0.431759	0.0316281	0.325061	-0.385855	0.375288	-0.299865	-0.253646	-0.385775	-0.562929	-0.00968103	2.28951
102	HCC 1954(6)Lapatinib_1hr	-0.0127939	-0.270817	1.10582	0.211938	-0.0785519	-0.0219601	-0.2764	-0.102677	0.125325	0.396968	-0.0333677	0.51978	-0.550122	0.060113	-0.00953852	-0.295445	0.124798	2.40304	-0.0321062	-0.0978251	-0.21849	0.81354	-0.305212	0.0364759	-0.0222901	0.186967	-0.228768	-0.136921	-0.343742	-0.190137	-0.200305	-0.144992	-0.180284	-0.338592	0.197241	0.750752	-0.258443	0.359054	0.10188	0.288257	-0.611259	0.321551	-0.148182	-0.0370123	-0.327818	-0.406128	0.131954	2.24803
103	HCC 1954(7)AKTi_1hr	-0.0137714	-0.186575	1.07645	0.359451	-0.0814301	-0.0906274	-0.304317	-0.108872	0.0242712	0.320699	-0.0516087	0.574377	-1.10428	0.82925	0.987632	-0.470703	0.0273799	2.44587	-0.0513551	-0.117295	-0.173009	0.728559	-0.236004	-0.0858941	-0.0677006	0.189078	-0.234804	-0.254948	-0.330889	-0.222753	-0.253541	-0.233452	-0.228568	-0.378746	0.15434	0.266476	-0.198335	0.301665	0.341551	0.295176	-0.374933	0.333575	-0.304366	-0.164601	-0.217724	-0.305329	-0.0230912	2.2402
104	HCC 1954(8)Lap+AKTi_1hr	0.114205	-0.220442	1.19441	0.321751	-0.0166351	-0.0560927	-0.23929	-0.127933	0.26015	0.430437	0.0590748	0.63325	-0.780184	0.770546	0.974055	-0.22418	0.112029	2.59107	-0.0871626	-0.00823143	-0.160152	0.834471	-0.225277	-0.0292869	-0.00731995	0.287976	-0.145158	-0.133581	-0.251731	-0.130721	-0.183308	-0.155059	-0.162927	-0.270076	0.206407	0.332288	-0.121759	0.353841	0.133932	0.390011	-0.505951	0.472079	-0.215516	-0.0668055	-0.420166	-0.300887	0.0436127	2.2999
105	HCC 1954(9)DMSO_2hr	-0.0977284	-0.39992	1.17347	0.163248	0.0129302	0.181853	-0.174065	-0.0878427	0.0525063	-0.498427	0.0483328	0.526169	-0.771843	0.449704	0.350798	-0.429562	0.283908	2.06011	0.0491805	-0.117513	-0.301806	0.643331	-0.329297	0.10107	-0.0355225	0.306142	-0.20109	-0.192009	-0.355902	-0.113982	0.273706	-0.0661704	-0.155619	-0.298563	0.19822	0.301352	-0.238998	0.207857	0.0243375	0.344849	-0.409654	0.270068	-0.545025	-0.0617541	-0.72082	-0.700995	0.120093	1.95996
106	HCC 1954(10)Lapatinib_2hr	-0.130194	-0.339733	1.18103	0.317386	0.00705192	0.144644	-0.112321	-0.040673	0.0899812	0.46465	0.0176253	0.543167	-0.494191	-0.120325	-0.330664	-0.427104	0.223633	2.32292	0.0425847	-0.280544	-0.327583	0.727904	-0.257075	0.035767	0.0316555	0.280815	-0.0882215	-0.132724	-0.332251	-0.0936105	-0.179497	-0.0684401	-0.128418	-0.217902	0.177245	0.259272	-0.22338	0.0209509	0.0904199	0.308754	-0.500369	0.167532	-0.320105	-0.963829	-0.523408	-0.647546	0.135077	1.822
107	HCC 1954(11)AKTi_2hr	-0.169646	-0.255963	0.835833	0.246695	-0.00715371	0.0730773	-0.142341	-0.0611755	0.0651563	-0.260065	-0.0293102	0.416456	-1.09471	0.798856	1.01095	-0.350422	0.101485	2.17397	-0.00714864	-0.084914	-0.252044	0.657963	-0.247475	-0.0258571	-0.0527141	0.218552	-0.212057	-0.148853	-0.324461	-0.172424	-0.239324	0.0171993	-0.0693109	-0.322176	0.158786	0.245644	-0.210143	0.107979	0.0946248	0.287406	-0.346473	0.374989	-0.341222	-1.17305	-0.263988	-0.615577	0.10205	1.85418
108	HCC 1954(12)Lap+AKTi_2hr	-0.142686	-0.281433	1.1567	0.309014	0.0331645	0.0157662	-0.172794	-0.0393243	0.0315509	0.637529	-0.0273463	0.49916	-0.925335	0.618263	0.866511	-0.203014	0.223731	2.30995	0.0061424	-0.11026	-0.240583	0.781866	-0.244016	-0.0825748	0.018382	0.205049	-0.136983	-0.174527	-0.355648	-0.127828	-0.196274	-0.115283	-0.0798515	-0.251881	0.129167	0.0884155	-0.228893	-0.112729	-0.211233	0.30327	-0.65244	0.358862	-0.481135	0.151951	-0.473433	-0.452231	0.142684	2.04746
109	HCC 1954(13)DMSO_4hr	-0.104173	-0.165354	0.793097	0.180919	-0.0612617	0.033802	-0.449501	-0.412345	0.238015	0.527265	-0.10073	0.479644	-0.733904	0.294725	0.128948	-0.594191	0.0565283	2.20523	-0.0850531	-0.0212626	-0.141578	0.634183	-0.311711	-0.0232486	-0.0912386	0.120923	-0.271735	-0.288521	-0.444637	-0.153818	-0.251142	-0.133201	-0.109478	-0.372632	0.0122731	0.223754	-0.217913	0.0679417	0.0304804	0.252911	-0.269305	0.368252	-0.185478	-0.0725388	-0.154765	-0.371939	0.0322385	1.63984
110	HCC 1954(14)Lapatinib_4hr	-0.0635402	-0.115592	0.810173	0.200419	-0.06493	0.03606	-0.117427	-0.0427602	-0.0245096	0.836871	0.00958239	0.526668	-0.508351	-0.162899	-0.594483	-0.529215	0.103352	2.31518	-0.0493513	-0.0895939	-0.0821225	0.646171	-0.402601	-0.0865188	0.0384059	0.278245	-0.213127	-0.175434	-0.414793	-0.0755357	-0.141418	-0.0528318	-0.0331513	-0.2288	0.125743	0.230534	-0.166131	-0.168324	0.00703752	0.307066	-0.183014	0.0589653	-0.222395	0.0134186	-0.12376	-0.236685	0.132039	1.62416
111	HCC 1954(15)AKTi_4hr	0.0145333	-0.117899	0.778786	0.167548	-0.0102075	-0.0352398	-0.201086	-0.0494957	-0.0488449	0.489078	0.0449645	0.527156	-1.11919	0.808949	0.989989	-0.4568	0.0419125	2.40736	-0.0504556	-0.0854002	-0.145412	0.615147	-0.251764	-0.152354	-0.0177341	0.240289	-0.294515	-0.182123	-0.418312	-0.345059	-0.197642	-0.080393	-0.0916919	-0.260479	0.0252239	0.285793	-0.117185	0.0239274	0.123677	0.267923	-0.33187	0.358669	-0.179067	0.0275546	-0.103441	-0.192345	0.00127744	1.9199
112	HCC 1954(16)Lap+AKTi_4hr	0.0567297	-0.078258	0.810036	0.182239	0.061514	-0.0515946	-0.181665	-0.00393988	-0.089382	0.179315	0.0631668	0.465178	-0.81176	0.566738	0.844397	-0.417428	0.179132	2.40757	0.0148349	-0.162143	-0.0967008	0.550159	-0.354019	-0.165317	0.033484	0.207615	-0.286311	-0.113524	-0.456936	-0.0563404	-0.0922285	-0.0504031	0.0570092	-0.213409	0.150146	0.187648	-0.0913611	-0.234706	0.0216433	0.233664	-0.333761	0.372778	0.17631	0.272313	-0.118401	-0.185594	0.15869	1.70482
113	HCC 1954(17)DMSO_8hr	-0.286968	-0.435177	0.911052	0.255865	-0.0252819	0.220865	-0.0777679	-0.080542	-0.0352843	0.232388	-0.0720278	0.683452	-0.813273	0.417152	0.337781	-0.720234	0.120497	2.21806	-0.0175343	-0.11233	-0.432599	0.768975	-0.250182	0.0646725	-0.115958	0.284858	-0.214702	-0.216634	-0.38346	-0.138832	0.288195	-0.188144	-0.334086	-0.284242	0.0546493	0.277948	-0.305917	0.227968	0.0416694	0.381205	-0.66061	0.080361	-0.556224	-0.184488	-0.64393	-0.913965	-0.0099487	1.86346
114	HCC 1954(18)Lapatinib_8hr	-0.165381	-0.389264	0.953388	0.304846	-0.0317645	0.136515	-0.0191805	-0.0326772	0.0769702	-0.0521466	0.00160474	0.666789	-0.370988	-0.117591	-0.162438	-0.629052	0.149683	2.48174	0.0717245	-0.200552	-0.648572	0.764322	-0.225417	-0.0608018	0.00831811	0.29127	-0.226616	-0.122185	-0.281071	-0.0891418	-0.0624808	-0.112707	-0.209459	-0.11642	0.225697	0.838555	-0.213321	0.0324171	-0.229182	0.345826	-0.930178	0.1208	-0.200295	-0.653175	-0.56746	-0.804613	0.207377	1.74496
115	HCC 1954(19)AKTi_8hr	-0.15499	-0.436577	1.1167	0.335948	0.0220663	-0.0048093	-0.09778	-0.0995897	0.169454	0.412743	-0.0646282	0.623415	-1.24946	0.973004	1.13175	-0.561536	0.199456	2.30349	0.340025	0.0623726	-0.354749	0.836084	-0.268644	-0.19002	-0.0165912	0.302116	-0.141078	-0.160564	-0.268418	-0.0423617	-0.334455	-0.165119	-0.199751	-0.274137	0.100066	0.236452	-0.227594	0.256544	0.0657946	0.366376	-0.673629	0.317983	-0.153017	-0.900278	-0.412372	-0.881679	0.154261	2.22075
116	HCC 1954(20)Lap+AKTi_8hr	-0.18138	-0.318824	1.19995	0.375121	0.0592104	-0.0993407	-0.0663846	-0.14729	0.377182	0.699993	-0.0441647	0.848906	-1.02142	0.918961	1.18308	-0.653542	0.0685442	2.54062	0.155739	0.0395188	-0.352126	0.91474	-0.182201	-0.262415	-0.00966884	0.338176	-0.142572	-0.176321	-0.22808	-0.121551	-0.283847	-0.146742	-0.211759	-0.0941714	0.00855523	0.169655	-0.258867	0.0627617	0.0105502	0.376181	-0.48961	0.269859	-0.0244601	0.0961702	-0.514779	-0.565285	0.120067	2.21643
117	HCC 1954(21)DMSO_24 hr	-0.273016	-0.4212	0.864398	0.434956	-0.243088	0.0393953	-0.277632	-0.282923	0.371865	0.673307	-0.108735	0.80936	-0.886116	0.727734	0.524326	-0.673307	-0.104999	2.32562	0.259526	-0.559181	-0.395985	1.02838	-0.128692	-0.0505578	-0.0626354	0.297477	-0.166045	-0.389248	-0.393033	-0.390704	-0.508385	-0.282269	-0.412734	-0.0924768	-0.0911178	0.1392	-0.353843	0.0870756	-0.27966	0.277472	-0.575802	0.489494	-0.126238	-0.0919986	-0.419203	-0.489105	0.076102	1.90038
118	HCC 1954(22)Lapatinib_24 hr	-0.0948755	-0.294294	1.08762	0.463936	-0.106111	-0.133567	-0.254386	-0.172273	0.485654	0.772392	0.00774135	0.734483	-0.387811	0.245432	-0.0183455	-0.692569	0.0404284	2.48752	0.170019	0.283605	-0.305937	1.00651	-0.190132	-0.166897	0.0137643	0.318323	-0.158795	-0.191545	-0.266045	-0.244787	-0.402794	-0.155447	-0.254785	0.172479	-0.0020423	0.281733	-0.217212	-0.200594	-0.317828	0.1987	-0.459051	0.580611	0.0348816	0.241225	-0.216836	-0.481227	0.152128	1.6677
119	HCC 1954(23)AKTi_24 hr	-0.0988528	-0.281995	0.7623	0.454998	-0.0295477	-0.232504	-0.215545	-0.223094	0.277004	0.560127	-0.17067	0.763203	-1.19459	1.20781	1.32862	-0.539268	0.0373542	2.49022	0.283079	-0.103375	-0.302162	0.84619	-0.16871	-0.286909	-0.00637977	0.328523	-0.00902308	-0.0933216	-0.0910919	-0.20771	-0.443135	-0.149447	-0.205539	-0.154948	-0.0184317	0.138246	-0.197709	0.145658	-0.136253	0.146602	-0.460365	0.436709	-0.0640341	0.102109	-0.189328	-0.352623	0.147355	2.24223
120	HCC 1954(24)Lap+AKTi_24 hr	-0.0111734	-0.211697	1.019	0.514519	0.0607914	-0.370084	-0.305954	-0.202638	0.319074	0.301136	-0.245407	0.757869	-1.06533	1.08991	1.25073	-0.596737	0.0528895	2.63653	0.181948	-0.0517733	-0.264819	0.954514	-0.204933	-0.317278	0.114161	0.36679	0.0437306	0.0021701	-0.0449378	-0.0189581	-0.367353	-0.184158	-0.173135	0.248693	-0.0828128	0.0698648	-0.086154	-0.189318	-0.326017	0.0664234	-0.619431	0.748889	0.305845	0.487046	-0.323463	-0.220643	0.353072	2.22721
121	HCC 1954(25)DMSO_48hr	-0.266378	-0.428623	0.929828	0.465501	-0.159523	-0.0252649	-0.428206	-0.206647	-0.097204	0.560314	0.0624347	0.766934	-0.780203	0.85472	0.824373	-0.588965	0.0522576	2.11248	0.474814	-0.268046	-0.548459	1.03411	-0.0416568	0.0328364	-0.0840456	0.282027	-0.116908	-0.270759	-0.259056	-0.348444	-0.609576	-0.358987	-0.418246	-0.359177	-0.109083	0.0539232	-0.358532	0.0734366	0.0123641	0.184445	-0.614734	0.650493	-0.791162	-0.248017	-0.670642	-0.771669	-0.00702011	1.01155
122	HCC 1954(26)Lapatinib_48hr	-0.189505	-0.657345	1.11374	0.582945	-0.148216	-0.172221	-0.414893	-0.25567	0.0163119	0.328603	0.141194	0.790081	-0.366736	0.484773	0.437961	-0.525629	0.0372599	2.25137	0.550132	-0.326867	-0.452806	1.32345	0.0493415	-0.024938	0.0753047	0.443202	-0.0874616	-0.0872718	-0.137342	-0.281087	-0.404058	-0.176736	-0.406441	0.270654	-0.163351	0.183974	-0.231644	-0.120107	-0.561165	0.206273	-0.882577	0.781598	-0.0293773	-0.209789	-0.682978	-0.891177	0.122873	1.33519
123	HCC 1954(27)AKTi_48hr	-0.259084	-0.394162	0.883979	0.442776	-0.0842596	-0.104024	-0.276822	-0.26205	0.270268	0.598593	-0.147644	0.702822	-1.22257	1.32389	1.51647	-0.41707	0.0624599	2.55851	0.465522	-0.179264	-0.456017	1.21431	-0.0922288	-0.189481	0.0384634	0.478447	0.277921	0.0123297	0.0767221	-0.281023	-0.483658	-0.160943	-0.325717	-0.263015	-0.0404204	0.382618	-0.259625	0.492256	-0.26058	0.0960914	-0.475989	0.752081	-0.0924316	-0.717212	-0.255002	-0.468249	0.069388	1.98954
124	HCC 1954(28)Lap+AKTi_48hr	-0.121277	-0.400123	0.76127	0.401488	-0.0595313	-0.363262	-0.371643	-0.275378	0.0329566	0.525679	-0.439565	0.553916	-1.13975	1.21452	1.40096	-0.359403	0.0343917	2.48105	0.189291	-0.191395	-0.20085	1.09331	-0.183412	-0.175588	0.21333	0.402381	0.317627	0.0911679	0.199002	-0.237263	-0.319532	-0.00615382	-0.238152	0.333398	-0.100456	0.312657	-0.0747643	0.0785355	-0.570755	-0.0924833	-0.561153	0.794282	0.0823506	0.315506	-0.399365	-0.587778	0.369978	2.04273
125	HCC 1954(29)DMSO_72hr	-0.281893	-0.351726	0.944441	0.388916	-0.285756	-0.12018	-0.471149	-0.293917	0.381025	0.655498	0.293159	0.766818	-0.768673	0.936159	0.782605	-0.228452	0.0101551	2.23244	0.265849	-0.134628	-0.415251	1.20516	-0.0764808	-0.0260258	-0.00966884	0.24096	-0.143536	-0.249674	-0.289915	-0.256375	-0.545911	-0.300884	-0.417403	-0.579215	-0.314352	-0.0927325	-0.36566	-0.0363518	-0.385748	0.179087	-0.438782	0.744923	-0.284774	-0.308876	-0.428236	-0.252232	-0.00507454	0.915785
126	HCC 1954(30)Lapatinib_72hr	-0.0723404	-0.363351	0.831009	0.386836	-0.281342	-0.280693	-0.57314	-0.319611	0.254188	0.619275	0.268178	0.656373	-0.317134	0.532548	0.298736	-0.147222	0.0251408	2.14911	0.366295	0.181519	-0.437975	1.17624	-0.0254331	-0.0491608	0.12408	0.297932	-0.089284	-0.135618	-0.303508	-0.357128	-0.429262	-0.130665	-0.176835	0.0837455	-0.20966	0.0942869	-0.212736	-0.0814022	-0.319434	0.136255	-0.605722	0.83927	-0.269307	-0.140317	-0.458979	-0.132121	0.160373	0.996501
127	HCC 1954(31)AKTi_72hr	-0.109045	-0.240011	0.605258	0.420354	-0.0669407	-0.0486553	-0.281926	-0.190129	0.315223	0.673172	-0.138973	0.525443	-1.11539	1.4019	1.50254	-0.14993	0.0164263	2.53381	0.207522	-0.0360634	-0.310761	1.06111	-0.159399	-0.184307	0.0437364	0.366225	0.0389787	-0.0435512	-0.100431	-0.273427	-0.381862	-0.167155	-0.208575	-0.376666	-0.0626699	0.342547	-0.205812	0.299228	-0.111284	0.0977696	-0.337164	0.735127	-0.149847	-0.165721	-0.0661392	-0.204486	-0.0207065	2.01416
128	HCC 1954(32)Lap+AKTi_72hr	0.0611999	-0.219486	0.553608	0.292016	-0.108216	-0.275754	-0.325911	-0.155962	-0.000507678	0.186942	-0.425915	0.38403	-0.988567	1.28668	1.32843	-0.0642061	0.030134	2.36249	0.0663947	-0.111593	-0.244178	0.96004	-0.242168	-0.176924	0.17975	0.328061	0.148969	0.066252	0.064893	-0.101165	-0.283301	0.012689	-0.0814603	0.209944	-0.14592	0.496556	0.0816931	0.0717639	-0.315503	-0.162601	-0.270338	0.813083	0.120729	0.383739	-0.157728	-0.123394	0.310217	1.89539
129	HCC 202(1)DMSO_1/2 hr	-0.0509485	-0.227788	-0.281791	0.027035	0.191296	0.328313	-0.169865	0.136559	-0.0770724	1.07399	-0.0613356	-0.16354	0.254135	-0.1594	-0.203487	0.699204	0.548914	-0.613677	3.64872	0.0299435	-0.216624	0.0464236	0.43663	0.411948	-0.0189341	0.444579	-0.0647006	0.054268	-0.0388089	2.41953	-0.434518	-0.0977726	-0.131751	-0.261833	-0.0200473	0.372485	-0.0947368	-0.317466	-0.159941	0.0504667	-0.37622	-0.895129	-0.435678	0.164606	-0.613588	-0.320967	0.283033	-0.238096
130	HCC 202(2)Lapatinib_1/2 hr	-0.0469052	-0.410835	-0.37014	0.107104	0.40643	0.418996	0.019245	0.282214	-0.415867	1.33795	0.0813747	-0.263878	0.317433	-0.719696	-0.899063	0.640191	0.502107	-0.554065	3.36358	0.143768	-0.387392	-0.168702	0.354081	0.471646	0.0815108	0.575845	0.00453383	0.0512069	-0.0587229	2.10085	-0.741821	0.0354429	-0.0190884	-0.311472	-0.00794261	0.00650801	-0.157826	-0.368897	-0.621451	0.120925	-0.741862	-1.23263	-0.500895	0.515536	-0.116272	0.0960072	0.291455	-0.530308
131	HCC 202(3)AKTi_1/2 hr	-0.19632	-0.32711	-0.431201	0.0301851	0.218584	0.230814	-0.293608	0.306813	-0.115216	0.880401	-0.0321394	-0.287333	0.0103391	0.445425	1.11165	0.733037	0.425612	-0.461871	3.6643	0.435711	-0.148859	0.018932	0.49121	0.317279	-0.0590808	0.369021	-0.0750052	-0.0613739	-0.131269	2.19751	-0.477165	-0.140229	-0.128547	-0.35465	-0.0925293	0.0357804	-0.154815	-0.384824	-0.0349499	-0.0719188	-0.45689	-0.829055	0.128444	-0.354112	-0.20126	-0.268465	0.115457	-0.0603742
132	HCC 202(4)Lap+AKTi_1/2 hr	-0.15467	-0.349335	-0.405816	0.128055	0.303334	0.354422	-0.134309	0.393941	-0.231205	1.3778	0.066835	-0.26515	0.180886	0.487103	0.990231	0.65202	0.429936	-0.488278	3.74022	0.0254749	-0.186603	-0.0231376	0.484567	0.444305	-0.00244748	0.494844	0.0927859	0.0258601	0.038473	2.07297	-0.437893	-0.123326	-0.17645	-0.284682	-0.131798	-0.147951	-0.0195681	-0.40313	-0.154654	-0.0642254	-0.555215	-0.976648	-0.164196	0.0409464	-0.0454301	-0.346018	0.205105	-0.225759
133	HCC 202(5)DMSO_1hr	-0.120341	-0.0399406	-0.33541	0.0175761	0.115445	0.378805	-0.16391	0.0174206	-0.215932	1.32107	-0.0544833	-0.199612	0.194297	0.0568245	-0.0693797	0.159206	0.396701	-0.420672	3.59633	0.449493	-0.0595597	-0.199802	0.382442	0.242396	-0.0719384	0.2875	-0.0926465	-0.0732525	-0.260947	1.90941	-0.437024	-0.0694133	0.00616497	-0.307372	-0.137296	-0.158282	-0.0160021	-0.44869	0.0102165	0.00341091	-0.191147	-0.682447	-0.204189	0.0511126	0.0890835	-0.398699	0.0969286	-0.276682
134	HCC 202(6)Lapatinib_1hr	-0.0153681	-0.20003	-0.395883	0.0300489	0.382579	0.225092	-0.305729	0.490708	-0.258767	1.12652	5.32176e-05	-0.153456	0.337465	-1.12715	-1.3071	0.811872	0.479815	-0.408615	3.33814	0.110468	-0.25952	-0.0299293	0.43473	0.360372	0.0589303	0.399622	-0.0672756	0.0131211	-0.20707	2.34196	-0.438554	-0.038103	-0.0251654	-0.24299	0.011166	0.157174	-0.0182036	-0.230592	0.0714532	-0.0346518	-0.418032	-0.692213	-0.158437	0.264834	0.00837456	-0.0705206	0.225982	-0.226185
135	HCC 202(7)AKTi_1hr	-0.0783228	-0.0604649	-0.300594	-0.0138166	0.493261	0.211917	-0.380387	0.421555	-0.211278	1.32753	0.0562817	-0.142579	-0.0726971	0.750052	1.17682	0.171088	0.375321	-0.344806	3.30551	0.644284	-0.0262729	-0.28772	0.374753	0.212033	-0.0530071	0.331007	-0.119869	-0.0644801	-0.258197	1.90892	-0.395881	-0.0279183	-0.00882112	-0.275361	-0.0108518	-0.114904	0.00677009	-0.442436	0.19416	-0.00484336	-0.167818	-0.639722	-0.226974	0.274659	0.0644901	-0.052425	0.18894	0.0305476
136	HCC 202(8)Lap+AKTi_1hr	0.0271615	-0.0378445	-0.387187	-0.103389	0.530768	0.123604	-0.471215	0.515155	-0.204158	0.905016	0.0880934	-0.127063	0.0158566	0.318396	0.483549	0.563151	0.47678	-0.262106	3.08555	0.238718	-0.0390523	-0.29745	0.266175	0.189953	0.0129714	0.366984	-0.194553	-0.0391017	-0.276022	2.1042	-0.589737	-0.0397548	0.0487726	-0.263527	-0.00106516	0.0492883	0.0848255	-0.298538	-0.0845527	-0.00604296	-0.424658	-0.606344	-0.16006	0.33674	0.0127426	-0.0896436	0.256477	-0.0191679
137	HCC 202(9)DMSO_2hr	-0.0134012	-0.240025	-0.359095	0.0787564	0.13514	0.322807	-0.0790643	0.0600493	-0.109545	1.04422	-0.0307812	-0.142528	0.159484	-0.185826	-0.157818	0.57803	0.457899	-0.552402	3.68354	-0.00473726	-0.253681	0.0344356	0.467971	0.447224	-0.02891	0.458932	-0.120589	-0.0177684	-0.0479243	2.49132	-0.483006	-0.111802	-0.0799489	-0.302969	-0.069605	-0.0705599	-0.0811894	-0.225785	0.1061	-0.0629126	-0.552983	-0.795602	-0.520257	0.146545	-0.447389	-0.535777	0.280198	-0.0654962
138	HCC 202(10)Lapatinib_2hr	-0.0337672	-0.284277	-0.329431	0.135808	0.551012	0.21026	-0.304837	0.475616	-0.129846	1.13811	0.0274603	-0.0771272	0.32188	-2.00494	-1.72259	0.616505	0.591548	-0.527589	3.70099	0.101522	-0.157651	-0.00842301	0.474195	0.244332	-0.00638345	0.586307	-0.0575182	0.0098531	-0.0284908	2.25747	-0.345909	0.0436042	-0.0204893	-0.218021	-0.013787	0.133694	-0.00823723	-0.278395	0.334674	-0.0011373	-0.295655	-0.826805	-0.498446	0.884352	-0.390582	-0.300575	0.331666	-0.146917
139	HCC 202(11)AKTi_2hr	-0.106047	-0.25593	-0.328655	0.0669023	0.169531	0.125434	-0.335728	0.215382	-0.0792443	0.994715	-0.029604	-0.243367	-0.129017	0.692854	1.25513	0.629658	0.465591	-0.520893	3.58272	0.0721813	-0.13195	-0.0707721	0.394944	0.285743	0.0369938	0.406065	-0.137815	0.0098531	-0.165502	2.35342	-0.396519	-0.0334559	-0.0434947	-0.310129	-0.0299957	-0.0312222	-0.139167	-0.368724	0.0820512	-0.0621468	-0.302002	-0.752824	0.300419	0.47769	-0.123153	-0.291516	0.247581	-0.381964
140	HCC 202(12)Lap+AKTi_2hr	-0.0739304	-0.244854	-0.387284	0.182671	0.51397	0.0482398	-0.451234	0.275275	-0.121901	1.21244	-0.0514208	-0.14004	0.262632	-0.0217198	0.50071	0.820131	0.435355	-0.444979	3.58828	0.1847	-0.148322	-0.103165	0.407835	0.217567	0.00906604	0.583672	0.0268449	0.0736037	-0.0479426	2.22256	-0.516095	-0.0119395	-0.0778297	-0.248427	-0.0855463	-0.137927	-0.0675418	-0.428877	-0.190467	-0.0744833	-0.423949	-0.747352	0.110481	0.551525	-0.15062	-0.314456	0.380859	-0.278714
141	HCC 202(13)DMSO_4hr	-0.0734917	-0.174318	-0.512123	0.100013	0.211576	0.314101	-0.0441696	0.0403743	-0.111875	2.0825	-0.0906612	-0.143558	0.192244	-0.327554	-0.510999	0.947223	0.360575	-0.477229	3.4809	0.417232	-0.329596	-0.0742388	0.412007	0.374186	-0.0488251	0.39654	-0.0755212	-0.0415215	-0.106363	2.29304	-0.730207	-0.0814003	-0.102545	-0.289824	-0.23891	-0.173952	-0.109147	-0.446065	-0.181884	-0.0489859	-0.422287	-0.775628	0.022198	0.0391985	-0.362275	-0.291357	0.118756	-0.684604
142	HCC 202(14)Lapatinib_4hr	-0.0330632	-0.0985637	-0.429197	0.0462365	0.355566	0.0512881	-0.475514	0.0180279	-0.184268	1.50962	0.0283369	-0.203691	0.283244	-2.10703	-1.96766	0.766185	0.456145	-0.336653	3.36163	0.285525	-0.0964617	-0.240881	0.340233	0.151962	0.0221459	0.440774	-0.060675	0.0148299	-0.115175	2.02217	-0.424785	0.00792776	-0.00466861	-0.415854	-0.0926314	0.00920335	0.0251266	-0.534675	-0.197523	-0.0428258	-0.487567	-0.809294	0.263644	0.649556	0.304614	-0.0597851	0.392689	-0.170361
143	HCC 202(15)AKTi_4hr	-0.0587806	0.0367861	-0.385393	0.097352	0.42431	0.0844863	-0.277551	-0.0175688	-0.167817	1.85885	0.0306078	-0.216108	-0.103353	0.866468	1.37742	0.958949	0.460601	-0.274484	3.3505	0.520948	-0.0750716	-0.147179	0.425882	0.272894	-0.013615	0.442649	-0.0498942	-0.0146269	-0.137743	1.92986	-0.442035	-0.100747	-0.0521892	-0.311416	-0.112978	-0.0253117	-0.0157691	-0.50096	0.0356657	-0.0834144	-0.229089	-0.77955	-0.0511591	0.475282	0.0777864	-0.0900946	0.297682	-0.0770915
144	HCC 202(16)Lap+AKTi_4hr	0.00461919	-0.00842421	-0.354715	0.0879003	0.615549	0.0357825	-0.559472	-0.0710421	-0.191108	1.01545	0.0117386	-0.181725	0.229646	-0.564663	0.146561	0.935321	0.458941	-0.259886	3.20881	0.423922	0.00708882	-0.281692	0.370802	0.139832	-0.039844	0.4328	-0.0992623	0.0098531	-0.138165	2.03805	-0.402436	-0.0334875	0.0123191	-0.240004	-0.0779011	0.109349	0.0527956	-0.555	0.18946	-0.0713956	-0.447516	-0.758104	0.419184	0.637992	0.224756	-0.05369	0.434578	-0.118798
145	HCC 202(17)DMSO_8hr	-0.111524	-0.231507	-0.331167	0.15406	0.131298	0.312057	0.298413	0.0204817	-0.0665492	2.63011	-0.132741	-0.219913	0.134475	0.0546738	0.00099049	0.494313	0.465967	-0.614824	3.6848	0.293047	-0.364209	-0.0406346	0.410613	0.355253	-0.0994965	0.473455	-0.0320919	-0.0276032	0.0317194	2.13542	-0.44572	-0.173053	-0.124209	-0.263918	-0.2059	-0.158042	-0.153494	-0.450044	0.20898	-0.119631	-0.31295	-0.999254	-0.503291	0.140734	-0.713147	-0.375556	0.272273	-0.183686
146	HCC 202(18)Lapatinib_8hr	-0.0134012	-0.12123	-0.0842743	0.386895	0.467777	0.126208	0.190673	-0.157253	-0.209176	2.81381	0.0206604	-0.0990751	0.381128	-1.79766	-1.60645	0.699174	0.534347	-0.203477	3.3855	-0.281501	-0.328144	-0.0120739	0.480505	0.044448	0.00567265	0.576845	0.0635883	0.179242	0.180863	2.00092	-0.314339	-0.0466501	-0.0967908	-0.0996922	-0.0730937	0.154894	0.00621235	-0.541467	-0.130458	-0.0176995	-0.311484	-0.863027	-0.668872	1.20914	-0.290915	-0.617819	0.494212	-0.244643
147	HCC 202(19)AKTi_8hr	-0.18483	-0.216419	-0.380903	0.224301	0.29813	0.141364	0.239433	-0.0520694	0.0350623	2.8391	-0.143309	-0.188532	-0.287854	0.900965	1.43284	0.589647	0.412509	-0.55928	3.52213	-0.33706	-0.247286	-0.0115566	0.481257	0.151875	-0.0870203	0.53574	0.13686	0.146994	0.107036	1.95397	-0.382611	-0.12323	-0.130046	-0.26817	-0.178315	-0.0927494	-0.208712	-0.56092	-0.262075	-0.157535	-0.56624	-0.873919	-0.397603	1.03838	-0.188511	-0.368008	0.280006	-0.38886
148	HCC 202(20)Lap+AKTi_8hr	-0.143129	-0.28592	-0.261176	0.399114	0.433909	-0.0154935	0.0491447	-0.226663	0.143835	2.74761	-0.0371316	-0.140097	0.38668	-0.395531	0.424371	0.879097	0.35656	-0.287287	3.43266	0.146722	-0.111266	0.155142	0.594248	0.0227728	-0.00248015	0.623086	0.143556	0.116414	0.251685	1.7719	-0.256519	-0.086365	-0.117332	-0.224263	-0.18183	-0.0738508	-0.0981879	-0.640906	0.193976	-0.127852	-0.622471	-0.77931	0.255525	0.628311	-0.192394	-0.157968	0.486098	-0.367175
149	HCC 202(21)DMSO_24 hr	-0.224888	-0.187996	-0.536177	0.346969	0.0996584	0.322669	0.381183	-0.110154	0.0249113	2.91583	-0.143676	-0.364243	0.289348	-0.0375882	-0.156284	0.533699	0.261443	-0.535574	3.60841	0.214686	-0.210833	0.221406	0.344337	0.394572	-0.0801606	0.507641	0.19307	-0.0325742	0.132533	1.56156	-0.465585	-0.132305	-0.158722	-0.311299	-0.12204	-0.336057	-0.162467	-0.625734	-0.394088	-0.225963	-0.45893	-0.782197	0.0240132	0.0981236	-0.406517	-0.429173	0.0415651	-0.537201
150	HCC 202(22)Lapatinib_24 hr	-0.124461	-0.189044	-0.50345	0.32484	0.236156	-0.0640714	0.0771866	-0.109933	0.037495	2.75953	-0.285715	-0.307667	0.384173	-1.61021	-1.76745	0.602724	0.310253	-0.468728	3.0608	0.118838	-0.272572	0.254013	0.514244	0.035514	0.0484074	0.45722	0.208715	0.114464	0.195614	1.73365	-0.325467	-1.79529	-0.139594	0.0131225	-0.136552	-0.299717	0.00361393	-0.5787	-0.322394	-0.22533	-0.436914	-0.697163	-0.0658127	0.24556	-0.235676	0.0662453	0.261824	-0.705944
151	HCC 202(23)AKTi_24 hr	-0.17085	-0.0513245	-0.483947	0.228355	0.240893	-0.0704729	-0.340435	-0.149836	-0.0180861	2.76515	-0.278875	-0.318711	-0.404282	0.969396	1.41075	0.578671	0.223044	-0.346304	3.11553	0.307997	-0.280581	-0.000109679	0.328341	0.0735611	-0.0622296	0.430486	0.14753	0.0439277	0.148819	1.56536	-0.440029	-0.158663	-0.130264	-0.28018	-0.200833	-0.2334	-0.0564806	-0.601602	-0.200627	-0.292733	-0.35086	-0.806141	0.0951531	0.158404	0.0469593	-0.14936	0.200507	-0.0624668
152	HCC 202(24)Lap+AKTi_24 hr	-0.0770568	-0.0444932	-0.457972	0.293292	0.315277	-0.165549	-0.250897	-0.290539	0.078356	2.37909	-0.224329	-0.306714	0.154447	0.151302	0.843441	0.623479	0.28974	-0.335622	2.81708	0.0313393	-0.218248	0.0164546	0.432027	-0.0107446	-0.00966884	0.488264	0.145752	0.145293	0.219791	1.40639	-0.370804	-0.0786163	-0.065501	0.0628053	-0.123251	-0.225738	0.0561625	-0.609717	-0.305654	-0.269027	-0.524262	-0.834241	0.0605735	0.426317	0.255669	0.234595	0.358088	-0.0971581
153	HCC 202(25)DMSO_48hr	-0.229053	-0.0404101	-0.478032	0.253538	0.100701	0.446984	0.101389	-0.0164271	0.0411491	2.72152	-0.18323	-0.35035	0.218988	-0.0162118	-0.290126	0.516248	0.167124	-0.512127	3.46236	0.280876	-0.149874	0.211623	0.492241	0.287434	-1.295	0.378454	-0.0510428	-0.0819406	0.0234261	1.54907	-0.495351	-0.187122	-0.139427	-0.523596	-0.197386	-0.197037	-0.0739526	-0.597581	-0.195475	-0.213132	-0.31558	-0.64978	0.123893	0.0750051	-0.0912953	-0.0756545	0.0726261	-0.289506
154	HCC 202(26)Lapatinib_48hr	-0.115532	-0.181286	-0.502886	0.237927	0.126763	-0.0507962	-0.087773	-0.16001	-0.0172144	2.09148	-0.459853	-0.400482	0.372188	-1.41517	-1.61976	0.580341	0.160554	-0.474328	2.98344	0.307153	-0.126478	0.330843	0.410754	0.0453436	0.0096816	0.370419	0.0810076	-0.0137709	0.173685	1.82787	-0.349001	-0.154846	-0.0830995	0.271138	-0.139114	-0.252627	0.0764123	-0.593082	-0.108205	-0.332104	-0.386851	-0.679395	0.386359	0.208942	-0.188751	0.189383	0.212845	-0.377068
155	HCC 202(27)AKTi_48hr	-0.150052	-0.0120841	-0.430964	0.313046	0.226619	-0.115703	-0.161725	-0.0918884	-0.0550949	2.21932	-0.488211	-0.325854	-0.40124	0.872181	1.35937	0.486885	0.167823	-0.262693	3.00402	0.319416	-0.149425	0.169655	0.309514	0.124623	0.0186021	0.374547	0.109465	0.0839494	0.218857	1.66021	-0.281042	-0.172636	-0.0918616	-0.185388	-0.106795	-0.248325	0.0925846	-0.595168	-0.140412	-0.363449	-0.119604	-0.665108	0.248096	0.231667	0.0618901	-0.0545132	0.230466	-0.519625
156	HCC 202(28)Lap+AKTi_48hr	-0.0917016	-0.00429749	-0.41286	0.137286	0.259914	-0.326103	-0.456318	-0.219139	-0.0628507	1.79725	-0.341765	-0.365851	-0.0958817	0.0429602	0.690663	0.513263	0.139325	-0.25008	2.62487	0.00683164	-0.189648	0.0758853	0.259734	0.0313959	0.0208281	0.368575	0.046053	0.141496	0.0760344	1.32696	-0.210453	-0.0690005	0.0242795	0.15428	-0.0711741	-0.234403	0.0883519	-0.562915	-0.121182	-0.440381	-0.213503	-0.77546	0.419978	0.398793	0.253422	0.324247	0.3693	-0.081619
157	HCC 202(29)DMSO_72hr	-0.193941	-0.0627453	-0.32546	0.406188	-0.064746	0.402134	0.0706589	-0.0336062	0.220807	2.13831	-0.198093	-0.278187	0.323203	-0.618446	-0.977084	1.07713	0.103778	-0.532383	3.50552	0.0254749	-0.0560496	0.208077	0.476824	0.303103	-0.0373911	0.394538	-0.0418371	-0.0312573	0.144878	1.68298	-0.430031	-0.290684	-0.134611	-0.0552663	-0.169165	-0.199326	-0.0212829	-0.578108	-0.235166	-0.308941	-0.350309	-0.501145	0.151884	0.254131	0.0229044	0.330756	0.195732	-0.312974
158	HCC 202(30)Lapatinib_72hr	-0.227258	-0.0927885	-0.327945	0.180423	-0.0854731	-0.303869	-0.211688	-0.177177	-0.0730448	1.85671	-0.473345	-0.453933	0.23105	-1.85474	-1.95578	0.863941	-0.227636	-0.379215	2.84321	0.0908787	0.0658107	0.215766	0.300203	0.0908099	0.083075	0.393375	-0.0649577	0.0994195	0.164996	1.61221	-0.259939	-0.305759	-0.0942259	0.258255	-0.228282	-0.285972	0.0758311	-0.630029	-0.438806	-0.530623	-0.0966042	-0.58135	0.319028	0.425216	0.34496	0.56844	0.40285	-0.182148
159	HCC 202(31)AKTi_72hr	-0.326778	-0.210204	-0.452226	0.532255	0.139924	-0.258973	0.147954	-0.332538	0.033054	2.0387	-0.541619	-0.426426	-0.445969	0.711305	1.41561	0.915778	-0.0754241	-0.371792	3.17523	-0.0898906	-0.11333	0.325468	0.250312	0.206229	0.106535	0.589082	0.64765	0.273129	0.454142	1.26899	-0.31401	-0.278019	-0.190777	0.0748961	-0.285989	-0.238402	0.0488622	-0.590639	-0.526743	-0.501204	-0.256756	-0.757968	0.455024	0.338408	0.126115	0.308478	0.280163	-0.212869
160	HCC 202(32)Lap+AKTi_72hr	-0.261964	-0.158127	-0.245558	0.588372	0.0911633	-0.508799	-0.0607443	-0.425267	-0.0372207	1.79404	-0.548539	-0.564506	-0.359803	-0.407892	0.621026	0.647023	-0.0534032	-0.286908	2.43982	0.34934	0.00528572	0.199832	0.19977	0.2	0.104337	0.547981	0.464395	0.302207	0.458928	1.04121	-0.173925	-0.16071	-0.0686576	0.392769	-0.237395	-0.247127	0.137799	-0.613823	-0.528752	-0.51036	-0.0771749	-0.673936	1.11001	0.698774	0.379422	0.654091	0.611526	-0.119289
161	HCC 70(1)DMSO_1/2 hr	-0.148713	-0.23931	1.44109	-0.16322	-0.230162	-0.0375618	0.0236987	-0.000554629	0.0641225	2.70098	-0.152567	-0.157962	-0.401949	-0.960036	-0.891205	0.338903	0.158485	3.84437	-1.55924	0.0254749	0.0190705	0.0817638	0.0387961	-0.165716	-0.0313322	0.675755	-0.329854	-0.348769	-0.438978	-0.13642	0.401464	0.292035	0.258766	0.470704	-0.107495	0.411723	1.60656	0.366361	0.163751	-0.14167	-0.149063	-0.118556	-0.0232146	0.143858	-0.116899	-0.0729306	-0.129802	1.37146
162	HCC 70(2)Lapatinib_1/2 hr	-0.0923262	-0.137708	1.40268	-0.0541055	-0.0727775	-0.00170066	0.0280226	0.153293	0.023242	2.6422	-0.0669403	-0.0847569	-0.344431	-0.916762	-1.02747	0.305823	0.229205	3.73205	-1.29264	0.0313476	-0.0416924	0.0646027	-0.0549799	-0.120598	-0.0408806	0.662278	-0.327267	-0.274931	-0.617037	0.0216958	0.355156	0.368956	0.282547	0.453825	-0.0910976	0.169708	1.51424	0.290238	0.0232326	-0.0992321	-0.46753	-0.19368	0.261578	0.110876	0.118556	-0.0857869	-0.176785	1.16802
163	HCC 70(3)AKTi_1/2 hr	-0.0505681	-0.182553	1.33351	-0.240728	-0.121023	-0.123972	-0.134854	0.147875	0.0305029	2.23416	-0.114932	-0.142234	-0.474018	-0.412579	0.0914089	0.274219	0.0612869	3.54857	-1.54206	-0.106319	0.0493938	0.0408469	0.0319245	-0.142577	-0.0543893	0.618377	-0.396786	-0.359328	-0.643712	-0.0336053	0.379035	0.336928	0.259927	0.396475	-0.0145234	0.169997	1.40811	0.256746	0.244789	-0.115201	-0.206353	-0.276225	-0.110577	0.0282082	0.0905859	0.0248729	-0.176534	0.917831
164	HCC 70(4)Lap+AKTi_1/2 hr	-0.0866554	0.0661637	1.31151	-0.191908	-0.0553398	-0.0786417	-0.119648	0.206352	-0.0341879	2.47417	-0.0594655	-0.199808	-0.418385	-0.287352	0.0531645	0.181787	0.209992	3.55765	-1.49896	-0.0700595	-0.0139995	0.0221062	-0.159393	-0.0451214	-0.00507023	0.599647	-0.402651	-0.277756	-0.416234	0.0426231	0.335478	0.290435	0.29143	0.319924	-0.163585	0.325228	1.36407	0.262679	0.185124	-0.10785	0.26104	-0.368929	-0.185386	0.146394	0.121883	-0.0668368	-0.184738	1.05856
165	HCC 70(5)DMSO_1hr	0.101109	-0.0356036	0.0972489	0.00767254	-0.158699	0.0601986	-0.139208	0.112716	0.0249113	1.1973	-0.0810149	0.691988	0.779676	-0.542585	-0.651211	0.0158887	0.0322522	-0.429908	0.503257	-0.417625	0.421566	-0.73832	-0.303707	0.251081	0.0691445	0.282348	-0.209752	-0.122087	-0.238787	0.402983	1.55519	0.168263	0.115509	0.0263452	-0.0179234	0.0713227	-0.0323611	0.358281	0.297051	0.268239	-0.0346924	-0.4121	-0.0625323	-0.166805	0.179059	0.0352143	-0.164888	0.309506
166	HCC 70(6)Lapatinib_1hr	0.0675659	0.0586038	0.0885071	0.0237944	-0.0737066	0.0994574	-0.0488443	0.125019	-0.060016	1.26786	-0.177487	0.66619	0.695119	-0.676905	-0.791871	0.000520632	0.071061	-0.214757	0.423892	-0.499077	0.341794	-0.682006	-0.364875	0.304913	0.126074	0.253502	-0.141257	-0.154294	-0.135603	0.368687	1.70478	0.0155774	0.0217989	0.13283	0.021429	-0.0228246	-0.0261822	0.331483	0.283924	0.26325	-0.185255	-0.474091	-0.10041	-0.163988	0.319137	-0.0607003	-0.242655	0.550881
167	HCC 70(7)AKTi_1hr	0.0156188	-0.00489334	0.024285	-0.0394051	-0.0605966	0.0279873	-0.0724948	0.252508	0.0537883	1.21623	-0.24301	0.646218	0.530585	0.21728	0.774028	0.0575523	0.054711	-0.584276	0.434019	-0.86017	0.288386	-0.668529	-0.34584	0.232556	0.0953996	0.266944	-0.280709	-0.2455	-0.382817	0.965636	1.69285	-0.0858774	-0.0363041	0.0698659	0.0724296	0.0578068	-0.100362	0.24448	0.18514	0.220647	0.093163	-0.79881	0.574835	-0.308436	0.109306	0.471261	-0.281332	0.62457
168	HCC 70(8)Lap+AKTi_1hr	-0.0125896	-0.034782	0.0363519	0.102942	0.00250509	0.0803426	0.181589	0.303865	0.155325	1.36822	-0.151333	0.7059	0.601285	0.270071	1.24257	0.148611	-0.107498	-0.518396	0.380724	-0.361148	0.252697	-0.679688	-0.222775	0.339394	0.193652	0.388394	-0.0438992	-0.129519	-0.260418	0.433271	1.78118	-0.0256686	0.0316053	0.204731	0.0697348	0.0399423	-0.117669	0.334847	0.100639	0.28826	-0.0800784	-0.422192	-0.083471	-0.154447	-0.00726956	0.313345	-0.233318	0.447741
169	HCC 70(9)DMSO_2hr	-0.112107	-0.144652	1.36239	-0.229573	-0.239929	0.0241439	0.0567248	0.00900521	-0.0365462	0.325932	-0.0539017	-0.11736	-0.397449	-0.480751	-0.658047	-0.0523205	0.17558	3.32343	-1.50904	0.0459568	0.268383	0.14977	-0.00885148	-0.125805	-0.0529701	0.548946	-0.394212	-0.290523	-0.624919	-0.0971824	0.363307	0.355489	0.271432	0.370331	-0.0682632	0.239684	1.47554	0.0471592	0.108303	-0.0403946	-0.228633	-0.190923	-0.0948533	0.340644	0.0736067	-0.222048	-0.218126	1.46771
170	HCC 70(10)Lapatinib_2hr	-0.0900829	-0.140082	1.40465	-0.131921	-0.0651642	0.027247	0.0424655	-0.00439141	-0.0397104	0.27148	-0.089252	-0.0873238	-0.409095	-0.735982	-0.860531	-0.140141	0.201389	4.02512	-1.54482	0.0297512	0.100917	0.179458	0.110128	-0.179638	-0.0957968	0.641691	-0.392329	-0.331841	-0.620925	0.0381429	0.37917	0.247265	0.265852	0.354835	-0.152624	0.365645	1.51561	0.0607008	0.224701	-0.0829479	0.0810087	-0.136718	0.121793	0.362361	0.0596776	-0.279444	-0.226442	1.43466
171	HCC 70(11)AKTi_2hr	0.00382267	0.0313865	1.25336	-0.364588	0.0667587	-0.123817	-0.130028	0.206807	-0.231783	0.199534	0.0716543	-0.152475	-0.657006	0.187796	0.42571	0.0331239	0.315034	3.23461	-1.44135	0.113227	0.160326	-0.0766002	-0.18058	-0.0373291	0.028419	0.433585	-0.791521	-0.235923	-0.826846	-0.49904	0.268957	0.346073	0.312823	0.186302	0.118156	0.211438	1.22217	-0.0161896	0.340984	-0.0371943	-0.0685867	-0.430017	-0.16122	0.520655	0.370701	-0.205719	-0.102402	1.10804
172	HCC 70(12)Lap+AKTi_2hr	-0.113113	-0.0202469	1.35402	-0.185508	0.0378068	-0.285071	-0.157176	0.0879162	0.0706401	0.864621	0.033164	-0.156016	-0.686474	0.169365	0.487671	-0.0464358	0.130936	3.33975	-1.59901	0.00844761	0.0894905	0.143016	0.0342531	-0.115794	-0.0205986	0.622108	-0.451017	-0.345657	-0.450826	0.100706	0.324376	0.220356	0.295075	0.387574	-0.094451	0.259363	1.60025	-0.109115	0.101436	-0.15685	0.133682	-0.235262	0.0669198	0.433269	0.203878	-0.255898	-0.197943	1.49532
173	HCC 70(13)DMSO_4hr	0.0552593	0.0715186	1.35896	-0.261186	-0.0890061	-0.0310492	-0.194431	-0.0379137	-0.0622527	0.00194588	-0.0479353	-0.170772	-0.572634	-0.44633	-0.692249	0.193275	0.135976	3.60039	-1.56731	-0.00148813	0.193644	0.0896766	-0.0395821	-0.0762472	-0.0333856	0.532466	-0.528441	-0.332452	-0.594694	0.102734	0.270763	0.218083	0.282943	0.238184	-0.137093	0.233757	1.33426	0.352454	0.142852	-0.0776376	-0.108829	-0.351567	-0.0953065	0.263861	0.153899	-0.0205384	-0.184685	1.01934
174	HCC 70(14)Lapatinib_4hr	0.0469931	0.0878965	1.43183	-0.196625	-0.133596	-0.0468805	-0.112573	-0.0232436	0.210247	-0.45896	-0.0836153	-0.0150561	-0.38376	-0.730404	-0.946894	0.229276	0.00591545	3.57121	-1.63904	-0.103964	0.350263	0.136821	0.0659577	-0.122409	-0.072694	0.617464	-0.549246	-0.375089	-0.526985	0.0590687	0.361859	0.146777	0.240297	0.489671	-0.133527	0.0744207	1.50016	0.222364	0.167061	-0.202493	-0.39128	-0.25438	-0.0505764	0.000148261	0.119587	0.221113	-0.212781	1.4215
175	HCC 70(15)AKTi_4hr	0.173658	0.188179	1.34852	-0.364866	0.0588166	-0.0948682	-0.185032	0.0738492	-0.0804918	-0.307021	0.0162972	-0.143803	-0.881184	0.197448	0.56677	0.150747	0.13548	3.75459	-1.54004	-0.246013	0.357774	-0.0580864	-0.136416	0.0355916	0.0233019	0.557768	-0.663357	-0.255917	-0.89815	0.131138	0.305168	0.2564	0.319606	0.328851	0.109366	-0.0342298	1.27357	0.134121	0.272668	-0.0829386	0.234563	-0.731544	0.306675	0.260358	-0.0252841	0.0848908	-0.223958	1.10896
176	HCC 70(16)Lap+AKTi_4hr	0.016514	-0.0492446	1.41393	-0.203822	-0.110643	-0.177213	0.0200486	-0.0284303	0.214418	-0.0851432	-0.0681559	-0.0257329	-0.830562	0.0280267	0.702389	0.153639	0.0425958	3.57305	-1.59818	-0.0587978	0.051569	0.142548	0.101917	-0.0724205	0.0493526	0.686983	-0.492654	-0.370658	-0.622532	0.095055	0.451108	0.174782	0.259525	0.401629	0.0504939	-0.0766504	1.48989	0.0930854	0.102928	-0.205958	0.270034	-0.272859	-0.0280344	0.154201	0.114029	0.22834	-0.255277	1.38527
177	HCC 70(17)DMSO_8hr	0.028378	-0.0187094	1.49277	-0.210406	-0.328975	-0.0346507	-0.00122858	-0.0462985	0.0473399	0.116177	-0.0306767	0.0901199	-0.376618	-0.735511	-1.03114	0.18918	0.159357	3.31833	-1.56496	0.0254749	-0.0119736	0.24992	0.0773833	-0.196617	-0.0770243	0.632651	-0.471908	-0.361522	-0.515904	-0.14259	0.305664	0.316069	0.288519	0.524704	-0.0435792	-0.00420009	1.38467	0.494634	0.193796	-0.0821606	0.183456	-0.0459508	0.0325767	0.297215	-0.0125413	0.128259	-0.0726318	1.37415
178	HCC 70(18)Lapatinib_8hr	-0.0457476	-0.0533304	1.49714	-0.108509	-0.0396187	-0.0125967	-0.0263814	0.0407935	-0.002698	0.0897922	-0.00808796	0.0504638	-0.281979	-0.805469	-1.08787	0.162795	0.145251	3.67215	-1.57545	0.0170664	0.284817	0.312506	0.125818	-0.159278	0.0012046	0.702513	-0.359407	-0.298123	-0.415373	-0.00517092	0.359439	0.334725	0.290231	0.642267	-0.130871	0.0203142	1.48553	0.436278	0.250621	-0.0803165	0.0655294	-0.101623	-0.00611078	0.261423	0.0431086	-0.3006	-0.165411	1.45114
179	HCC 70(19)AKTi_8hr	-0.0241521	0.00241922	1.39419	-0.187017	-0.0286378	-0.353311	-0.224388	-0.128386	0.0539378	-0.115207	-0.0647288	-0.0923836	-0.963254	0.441161	0.722843	0.23762	0.0246968	3.2909	-1.61199	-0.0838173	0.225294	0.152555	-0.0198212	-0.347943	-0.132744	0.610775	-0.421576	-0.455739	-0.50111	0.0858897	0.339981	0.316686	0.272793	0.545554	0.00651518	-0.0644541	1.38199	0.352547	0.209173	-0.247709	-0.0175502	-0.128137	0.0130153	0.374311	0.261246	0.070047	-0.0663231	1.40729
180	HCC 70(20)Lap+AKTi_8hr	0.00372568	0.0353443	1.39503	-0.209651	0.0351395	-0.330887	-0.234145	-0.114945	0.0738263	-0.0113813	-0.0554431	-0.136056	-0.896424	0.444641	0.664143	0.148388	0.0551954	3.27327	-1.59809	-0.0775644	0.299664	0.177709	0.0105159	-0.312991	-0.130717	0.649088	-0.437091	-0.398376	-0.443442	0.140033	0.402235	0.258711	0.266661	0.522649	-0.151309	0.429216	1.51663	0.324071	0.097436	-0.228272	-0.0616979	-0.145643	0.367644	0.479271	0.315313	-0.115436	-0.208158	1.38124
181	HCC 70(21)DMSO_24 hr	0.0646927	0.138321	1.36775	-0.298475	-0.122992	-0.136448	-0.114874	-0.0919686	0.104865	-0.223517	-0.0774599	-0.12216	-0.45092	-0.507663	-0.799627	-0.145038	-0.00401658	3.20109	-1.69211	-0.056889	0.360623	0.127067	-0.000139468	-0.132241	-0.0248398	0.599558	-0.629044	-0.417166	-0.54325	0.0805111	0.357771	0.216502	0.305073	0.548212	0.0209826	-0.109244	1.43096	0.255203	0.161078	-0.248831	-0.157877	-0.151656	0.0126198	0.255638	0.226341	0.106052	-0.13944	1.47052
182	HCC 70(22)Lapatinib_24 hr	0.0671854	0.15806	1.4034	-0.117943	-0.0542785	-0.0490662	-0.0130907	-0.0200638	0.1492	-0.419143	-0.0257005	-0.0112054	-0.318883	-0.501183	-0.674769	-0.000520632	0.0247103	3.27122	-1.63263	-0.0127305	0.395687	0.191915	0.103233	-0.0843605	0.0111456	0.625819	-0.491112	-0.322428	-0.467653	0.130737	0.40068	0.153748	0.270388	0.735913	-0.0387335	0.222131	1.53963	0.395935	0.177198	-0.180871	-0.114167	-0.221423	0.0189336	0.143132	0.272087	0.112071	-0.201383	1.68204
183	HCC 70(23)AKTi_24 hr	0.141824	0.0653257	1.37518	-0.304046	0.00868954	-0.293475	-0.0512846	-0.0559053	0.0966049	-0.777593	-0.102678	-0.140677	-1.04953	0.246061	0.678772	-0.0143103	-0.0591865	3.24159	-1.62883	-0.13486	0.36249	0.0459008	0.0484716	-0.120246	0.0979331	0.586457	-0.561118	-0.415318	-0.52395	0.168755	0.45155	0.141705	0.245133	0.712769	0.236486	0.157666	1.77915	0.34473	0.355264	-0.345736	-0.108307	-0.202478	0.0628277	0.277852	0.141156	0.266401	-0.0954807	1.72632
184	HCC 70(24)Lap+AKTi_24 hr	-0.016489	-0.0226073	1.36781	-0.178395	0.00385675	-0.241369	0.123976	0.0253402	0.190696	-0.325633	-0.12467	-0.0942391	-0.941994	0.168982	0.819737	0.0376122	0.00990824	3.46008	-1.67416	0.0112546	0.119831	0.106274	0.0776643	-0.099895	0.162413	0.69464	-0.503287	-0.338098	-0.419098	0.327057	0.602748	0.0917886	0.25597	0.744513	0.108812	0.0668221	1.83087	0.379996	0.222379	-0.300313	-0.165804	-0.0905167	0.112611	0.201785	0.0850105	0.632811	-0.157425	1.74798
185	HCC 70(25)DMSO_48hr	-0.00694907	0.0189858	1.36262	-0.237012	-0.0177144	-0.0921674	-0.126003	-0.00812172	-0.0482589	0.137495	-0.0940515	-0.12243	-0.333596	-0.544933	-0.914465	-0.187524	0.152557	3.26554	-1.49578	0.0577068	0.217875	0.248672	0.0232169	-0.186281	-0.0790757	0.598803	-0.600178	-0.36375	-0.633441	-0.0237794	0.392322	0.249418	0.2657	0.59836	-0.0603416	-0.0562449	1.73458	0.321049	0.292454	-0.172478	-0.125299	-0.0842143	0.151837	0.254783	0.544071	0.0876069	-0.077364	1.04473
186	HCC 70(26)Lapatinib_48hr	-0.0210512	0.0415302	1.40269	-0.117718	-0.0387956	-0.108443	-0.102991	-0.0255604	0.146629	0.0201487	-0.0397378	-0.101103	-0.244676	-0.597917	-0.907342	-0.16785	0.0625173	3.31928	-1.6087	0.0415692	0.0126296	0.325261	0.150491	-0.230947	-0.119772	0.66286	-0.495354	-0.411056	-0.470662	0.0220089	0.418932	0.317393	0.199892	0.852381	-0.0551035	0.0146771	1.93109	0.259857	0.177165	-0.193249	0.0811003	-0.0394399	-0.000485114	0.297877	0.19081	0.114583	-0.146935	1.10102
187	HCC 70(27)AKTi_48hr	0.118764	-0.0371885	1.34656	-0.262692	0.142562	-0.341686	-0.119635	0.019871	-0.304194	0.0950886	-0.134458	-0.247748	-1.01195	0.438189	0.711168	-0.0207711	0.115888	3.3256	-1.50891	0.166697	0.054365	0.162725	-0.0246633	-0.216449	0.0139883	0.634869	-0.289941	-0.352977	-0.443226	0.240497	0.54973	0.26024	0.270144	0.837467	0.137047	0.0652139	2.42093	0.329232	0.203304	-0.233041	-0.0888622	0.0571759	0.000708065	0.300509	0.209974	-0.141722	-0.0127484	1.05317
188	HCC 70(28)Lap+AKTi_48hr	-0.0194846	0.111417	1.30667	-0.195707	-0.0206439	-0.450708	-0.206055	-0.0571853	0.0508297	-0.443112	-0.288315	-0.226816	-1.09415	0.401682	0.700246	-0.0700835	-0.0631182	3.44983	-1.70446	0.00674477	0.224166	0.244141	0.00326138	-0.294767	0.00182692	0.649403	-0.359596	-0.287072	-0.341308	0.353186	1.22883	0.199028	0.211593	0.974805	-0.0998917	-0.143725	2.59348	0.376787	0.0868085	-0.367219	0.364756	-0.102364	0.149014	0.303636	0.346762	0.510351	-0.0966759	1.37611
189	HCC 70(29)DMSO_72hr	0.0135148	0.200162	1.21258	-0.350217	-0.0309018	-0.187173	-0.199225	0.0277235	-0.0931963	-0.449716	-0.022786	-0.259315	-0.388856	-0.662691	-0.835269	-0.113828	0.142817	3.00659	-1.55705	-0.0640582	0.253415	0.160723	-0.115404	-0.121776	-0.00966884	0.569689	-0.775488	-0.356343	-0.575651	0.132554	0.359057	0.20552	0.211095	0.620719	0.0263956	0.134843	1.9024	0.139797	0.218269	-0.300605	-0.302116	-0.182857	-0.154457	0.189483	0.297373	0.135902	-0.20555	1.02373
190	HCC 70(30)Lapatinib_72hr	0.113091	0.113396	1.28341	-0.182287	-0.0942836	-0.196056	-0.097814	0.0821227	0.12052	-0.620697	-0.313137	-0.228864	-0.295028	-0.655667	-0.816555	-0.165096	-0.0204747	3.00876	-1.66004	-0.0548734	0.398384	0.305791	-0.0529115	-0.117195	-0.0156148	0.586969	-0.645214	-0.444123	-0.561611	0.231887	0.501338	0.111101	0.28954	0.791865	0.035487	-0.105694	2.09135	0.133901	0.197704	-0.344189	-0.133978	-0.0997758	-0.0500002	0.0890828	0.213399	0.369912	-0.110663	1.17377
191	HCC 70(31)AKTi_72hr	0.0876085	0.0338378	1.19679	-0.364315	0.095644	-0.297448	-0.0741406	0.0425849	0.00573602	-0.554134	-0.19354	-0.239713	-0.902775	0.154307	0.609361	0.0158898	0.0368534	3.12828	-1.52279	-0.0594347	0.33996	0.0778181	-0.21769	-0.103239	0.109454	0.557339	-0.567984	-0.361281	-0.520858	0.34006	1.3743	0.136216	0.194261	0.879493	0.199395	-0.181699	2.72845	0.188785	0.26127	-0.658906	0.296497	-0.132688	-0.0715336	0.202131	0.301249	0.734273	-0.135575	1.07599
192	HCC 70(32)Lap+AKTi_72hr	0.119823	0.0980121	1.12557	-0.391727	0.0701953	-0.34872	-0.0151259	0.0486807	0.126578	-0.51933	-0.352163	-0.28362	-0.963766	0.0417045	0.6361	-0.00113622	-0.0224552	3.06105	-1.59293	-0.0943831	0.275805	0.196499	-0.115697	-0.084511	0.102714	0.607855	-0.570696	-0.309595	-0.546344	0.376355	1.53918	0.0489972	0.205021	0.945128	0.177761	0.0039699	2.83824	0.174384	0.16066	-0.492268	0.486793	-0.127862	0.243544	0.206868	0.378504	0.482639	-0.0407542	1.37016
193	MCF 7(1)DMSO_1/2 hr	-0.0262953	1.49113	1.04242	-0.0704305	-0.175802	-0.0129218	-0.0539809	-0.0136383	-0.231001	-0.172069	-0.380972	0.912214	0.716726	-0.85794	-1.06331	0.0873571	-0.0409322	-0.784955	0.443822	-0.402311	2.73345	-0.662682	-0.141647	0.145122	-0.103745	0.117582	-0.367341	-0.320746	-0.353667	0.179906	2.36156	-0.000688179	-0.00257586	0.0111959	-0.0638438	0.175283	-0.241326	0.219748	0.232487	0.246493	2.34467	0.400036	-0.174889	-0.151435	0.0330469	3.46279	-0.233056	0.457071
194	MCF 7(2)Lapatinib_1/2 hr	0.0493483	0.151248	0.0341978	0.0753016	-0.0148776	0.158709	0.0960444	0.170253	0.0458816	-0.0428291	-0.163391	0.864253	0.905098	-0.685775	-0.881202	0.300731	0.105757	-0.579642	0.555036	-0.328099	-0.0344828	-0.462263	-0.230984	0.320941	0.0723117	0.241101	-0.217208	-0.143681	-0.167933	0.430065	0.949128	0.0867699	0.0324018	0.141132	0.0432692	0.226357	-0.0962756	0.473015	0.386749	0.445789	-0.514502	-0.159813	-0.17186	-0.169123	0.00895464	0.0184034	-0.34134	0.681327
195	MCF 7(3)AKTi_1/2 hr	0.102594	0.0405168	-0.0742946	-0.0426541	-0.0841689	0.0668395	-0.021231	0.174206	-0.0551846	-0.133533	-0.16715	0.813165	0.686068	0.324941	0.79853	0.173466	-0.0503281	-0.63378	0.709656	-0.388937	0.235955	-0.480898	-0.304412	0.266461	0.0281325	0.181862	-0.343901	-0.252898	-0.237141	0.944181	1.55523	0.100471	0.014335	0.112586	0.0591998	0.179047	-0.0926113	0.354	0.346587	0.400777	-0.391096	-0.248967	-0.074887	-0.175762	0.208803	0.000262671	-0.34281	0.560773
196	MCF 7(4)Lap+AKTi_1/2 hr	0.146637	0.0681775	0.103524	-0.00278221	-0.0394966	0.0701507	0.0441723	-0.741095	0.0970407	-0.218053	-0.130203	0.853378	0.69936	0.431213	0.884796	0.316733	-0.0324192	-0.618249	0.827372	-0.366477	0.328454	-0.426309	-0.255742	0.317607	0.0559527	0.243505	-0.250059	-0.196181	-0.140985	0.988578	1.58916	0.109163	0.0964839	0.16948	0.174105	0.509284	-0.0435218	0.430739	0.488434	0.398994	-0.283465	-0.229842	-0.00535111	-0.166442	0.829972	0.12542	-0.299798	0.579993
197	MCF 7(5)DMSO_1hr	-0.0408308	0.289608	1.40217	-0.180496	-0.124676	-0.0673762	0.0687883	-0.018493	-0.0627257	-0.557859	0.015581	-0.0401663	-0.568998	-0.569163	-0.79248	0.209549	-0.00302667	3.09805	-1.65997	-0.0858677	0.621831	0.172429	0.0396991	-0.163546	-0.0836801	0.540808	-0.595817	-0.387227	-0.462473	0.0514386	0.374484	0.257838	0.295669	0.297686	-0.0792417	0.209495	1.53942	0.185189	0.152478	-0.177981	0.529557	-0.35098	-0.241618	0.0927266	0.133851	0.716519	-0.212329	1.34922
198	MCF 7(6)Lapatinib_1hr	0.00368551	0.179	1.33497	-0.108308	-0.121066	-0.00433843	0.14456	0.0960049	0.0454461	-0.498157	-0.0414881	0.0145483	-0.420369	-0.640875	-0.851943	0.209436	0.114181	3.42964	-1.54876	-0.0963977	0.310468	0.14829	0.0168376	-0.0952896	-0.0090896	0.586078	-0.529951	-0.362165	-0.482616	0.0521341	0.249993	0.237186	0.266655	0.270426	-0.146285	0.0878461	1.50776	0.227473	0.325238	-0.092332	-0.393247	-0.305003	0.13338	0.0105384	0.448881	0.170228	-0.21571	1.30457
199	MCF 7(7)AKTi_1hr	0.0416559	0.106761	1.44095	-0.174888	-0.021053	-0.202053	0.098963	0.266573	0.146775	-0.512923	-0.000166543	0.00707568	-0.520432	-0.0535375	0.526139	0.297387	0.0469293	3.2468	-1.55697	-0.213087	0.309162	0.0821785	0.0101046	-0.0844226	0.0443647	0.560792	-0.644816	-0.43352	-0.515401	0.0238262	0.319474	0.258955	0.345407	0.428871	-0.0130518	-0.000504941	1.59867	0.16902	0.506532	-0.266057	0.269826	-0.308939	0.10306	0.0914053	0.307708	0.476312	-0.13301	1.26252
200	MCF 7(8)Lap+AKTi_1hr	-0.0561894	0.0189133	1.36814	-0.140644	0.0219565	-0.149045	0.175971	0.360707	0.0855708	-0.237988	0.0106475	-0.107157	-0.576401	-0.144727	0.459363	0.172132	0.201913	3.278	-1.57473	-0.102048	0.258077	0.156129	0.0575686	0.0199609	0.110372	0.580888	-0.642607	-0.456636	-0.515569	0.0544679	0.35858	0.212447	0.235305	0.393833	-0.0314619	0.0766326	1.551	0.135981	0.421143	-0.143196	0.0865388	-0.317061	-0.149002	0.117829	0.216786	0.138795	-0.172178	1.22105
201	MCF 7(9)DMSO_2hr	-0.0032916	0.084912	0.0755381	0.00446441	-0.0691934	0.192587	0.0581511	0.0768825	-0.225668	-0.0150749	-0.148613	0.639184	0.751781	-0.576983	-0.95119	0.0116616	0.0665494	-0.681469	0.455387	-0.394731	0.17722	-0.657944	-0.391453	0.247467	0.00583502	0.161715	-0.205017	-0.217719	-0.210722	0.185697	0.566998	0.227726	0.0134285	0.0783376	0.0193885	0.260918	-0.11389	0.419061	0.414697	0.305275	0	-0.268744	-0.409385	-0.105739	0.379511	-0.150298	-0.342643	0.463656
202	MCF 7(10)Lapatinib_2hr	0.0688872	0.0318906	0.0430712	0.0498743	-0.119122	0.133804	0.0648282	0.0315865	0.039791	-0.35079	-0.252424	0.79406	0.754944	-0.714424	-1.14948	0.092335	-0.00410664	-0.638966	0.633046	-0.317584	0.0875054	-0.534675	-0.291671	0.246282	-0.017046	0.220299	-0.243353	-0.202166	-0.230769	0.430209	1.43558	0.090439	0.030446	0.154047	0.038852	0.076227	-0.11184	0.509151	0.485839	0.404482	-0.393687	-0.191613	-0.197691	-0.188024	0.401948	0.236937	-0.36681	0.359971
203	MCF 7(11)AKTi_2hr	0.0731121	0.301208	0.0805053	-0.0807537	-0.00225002	0.127669	-0.021926	0.201197	-0.246548	-0.114301	-0.17721	0.543936	0.415553	0.611427	1.01591	-0.00915313	0.127652	-0.699567	0.254015	-0.47371	0.191346	-0.664299	-0.443088	0.121956	0.0388456	0.122799	-0.323968	-0.156184	-0.298476	0.292149	1.58726	0.151968	0.166784	0.0170198	0.131951	0.167004	-0.0565776	0.277697	0.517457	0.22844	-0.367877	-0.382957	-0.289934	-0.113377	0.292322	-0.139808	-0.337867	0.546777
204	MCF 7(12)Lap+AKTi_2hr	0.123886	0.284646	0.167545	-0.0590476	0.0687018	0.0867226	-0.0231872	-0.0471314	-0.146821	-0.184204	-0.222429	0.61509	0.253414	0.698185	1.21155	0.0875084	0.118308	-0.57971	0.23864	-0.440243	0.183043	-0.674204	-0.473476	0.121926	0.0998301	0.209821	-0.344895	-0.0832487	-0.239463	0.276961	0.677678	0.260422	0.102509	0.0835973	0.168346	0.127033	0.0261334	0.24196	0.592586	0.25668	0.00458753	-0.454356	-0.216219	-8.71439e-05	0.119314	-0.0493385	-0.288999	0.711621
205	MCF 7(13)DMSO_4hr	-0.00293679	0.0859784	0.0612267	-0.0119056	-0.0978213	0.113901	0.0493102	0.0972617	0.0225347	-0.341503	-0.235402	0.522659	0.792628	-0.763803	-1.14716	0.0447604	0.00279606	-0.4536	0.250642	-0.473262	0.288912	-0.617338	-0.40566	0.262275	0.0372223	0.198421	-0.291137	-0.223804	-0.254435	0.325738	0.734985	0.0226701	0.0452567	0.0324499	0.0139667	0.112299	-0.027678	0.0490662	0.463211	0.256468	-0.451135	-0.119535	-0.272965	-0.0861042	0.512602	0.0265136	-0.287761	0.495658
206	MCF 7(14)Lapatinib_4hr	0.0696187	0.525554	0.116639	0.00174076	-0.0474589	-0.105655	-0.0555306	-0.0202532	-0.0408275	-0.162898	-0.311285	0.715964	0.312252	0.820299	1.36124	0.0328522	-0.101679	-0.601501	0.550211	-0.420331	1.00348	-0.624455	-0.348267	-0.0283801	0.0491241	0.128125	-0.415353	-0.288599	-0.32422	0.377113	1.80016	-0.0030461	-0.0191066	0.042592	0.0935834	0.371075	-0.0829484	0.0855074	0.453896	0.278662	0.879403	-0.171125	-0.0151705	-0.136045	0.279328	1.34348	-0.287503	0.502104
207	MCF 7(15)AKTi_4hr	0.0609665	0.110196	0.133791	-0.0235837	-0.0372175	0.151272	0.0603935	0.20977	0.0249113	-0.358341	-0.266491	0.562958	0.855813	-0.74839	-0.966835	0.0364806	0.0251222	-0.318892	0.310355	-1.15258	0.29571	-0.721641	-0.400696	0.366963	0.126967	0.227994	-0.379924	-0.170477	-0.354385	0.33536	1.60923	0.0330839	0.0657059	0.142967	0.177752	0.277637	-0.0360334	0.196695	0.313666	0.261481	-0.0994038	-0.516042	-0.276006	-0.159594	-0.019163	0.206724	-0.111656	0.661083
208	MCF 7(16)Lap+AKTi_4hr	-0.00369021	0.0154137	0.0176164	0.0198162	0.00264416	0.0838756	0.104822	0.135501	0.178774	-0.293087	-0.245149	0.615962	0.405113	0.504317	1.16946	0.00713204	-0.140119	-0.403309	0.224926	-0.44487	0.188726	-0.674836	-0.426661	0.24124	0.134396	0.17978	-0.33109	-0.270219	-0.277769	0.416123	1.65052	-0.0857459	0.0453864	0.165128	0.0836691	0.279993	-0.0922212	0.0606011	0.474618	0.265522	-0.279312	-0.432936	-0.256859	-0.166622	0.255384	0.012816	-0.209335	0.506051
209	MCF 7(17)DMSO_8hr	0.0223908	0.0195089	0.180002	0.114842	0.0608468	0.273352	0.168103	0.0846896	-0.547942	0.296985	-0.114711	0.750593	0.827302	-0.715079	-1.43375	0.25089	0.132893	-0.628767	0.540985	-0.619933	-0.0353149	-0.533759	-0.284941	0.387315	0.102948	0.275902	-0.169947	-0.0148119	-0.153659	0.284653	0.520183	0.220278	-0.0123094	0.211841	0.00911949	0.25804	-0.0402432	0.281834	0.727884	0.383626	-0.617982	-0.530854	-0.37621	-0.109152	0.247131	-0.251462	-0.279783	0.430872
210	MCF 7(18)Lapatinib_8hr	0.0141376	0.231228	0.180265	0.134621	-0.0148656	0.210856	0.135454	0.0898832	0.0185712	0.243343	-0.187646	0.834878	0.926518	-0.874599	-1.36881	0.331756	0.133604	-0.86241	0.557279	-0.332023	0.313657	-0.489752	-0.268494	0.343058	0.115946	0.285833	-0.169818	-0.108766	-0.154501	0.351886	0.721952	0.179543	0.0240716	0.166225	0.0912517	0.342161	-0.00362264	0.325994	0.00703752	0.400452	-0.811322	-0.287716	-0.206592	-0.161802	-0.136496	-0.17523	-0.306512	0.386816
211	MCF 7(19)AKTi_8hr	0.00579163	0.231201	0.0697611	0.0941034	-0.00361436	0.0747159	0.0205355	-0.00147094	-0.131595	0.0259568	-0.273847	0.755868	0.372129	0.90407	1.13408	0.28494	0.106715	-0.801114	0.421851	-0.403285	0.163138	-0.528925	-0.371333	0.134241	0.0845225	0.196305	-0.218192	-0.195778	-0.227441	0.36575	0.755966	0.163844	0.0553842	0.0740649	0.124547	0.225577	-0.0515985	0.256247	0.245254	0.314221	-0.68541	-0.450839	-0.192232	-0.0950974	0.115494	-0.0372777	-0.361499	0.34689
212	MCF 7(20)Lap+AKTi_8hr	-0.000350096	0.261943	0.0934096	-0.00182388	-0.0517081	0.0772498	0.0164185	-0.117504	0.000507678	-0.0594472	-0.178168	0.763587	0.293017	0.966694	1.35183	0.271324	0.0502719	-0.675584	0.596693	-0.406599	0.123203	-0.473604	-0.360704	0.0145268	0.13313	0.238899	-0.229728	-0.0912681	-0.154721	0.411342	1.6489	0.217751	0.0678411	0.168078	0.0482879	0.14779	0.0286456	0.136762	0.299842	0.324524	-0.351616	-0.420833	0.0833572	-0.104132	0.306863	0.015191	-0.249697	0.382961
213	MCF 7(21)DMSO_24 hr	0.0445807	0.165923	0.0596039	0.122639	-0.0279023	0.220209	0.142347	0.116735	0.0608063	-0.264782	-0.199374	0.75884	0.901798	-0.811333	-1.25636	-0.830743	-0.0124207	-0.68005	0.491542	-0.729113	0.162292	-0.502204	-0.295817	0.33308	0.0837716	0.307743	-0.181268	-0.135641	-0.195406	0.413064	0.954892	0.101268	0.0475721	0.0970136	-0.00776059	0.167043	-0.0029471	0.154963	0.329435	0.346242	-0.4318	-0.852477	-0.228889	-0.134514	0.196754	-0.000262671	-0.121383	0.129031
214	MCF 7(22)Lapatinib_24 hr	-0.0134012	0.174867	0.0640077	0.072662	-0.0357994	0.150366	0.0802054	0.127813	0.0537168	-0.359644	-0.219045	0.768688	0.906619	-1.01216	-1.36972	0.288002	0.0369313	-0.735189	0.556345	-0.42707	0.103759	-0.464847	-0.279899	0.292505	0.100646	0.217716	-0.247632	-0.12231	-0.214763	0.471493	1.65421	0.143635	-0.0208485	0.235565	0.0485716	0.0765517	0.031924	0.264054	0.0998885	0.36832	-0.329494	-0.422321	-0.145814	-0.166168	-0.0454633	0.864122	-0.226429	0.100495
215	MCF 7(23)AKTi_24 hr	0.0595793	0.174721	0.106473	0.0966729	-0.0271174	0.00540039	-0.0398054	0.0792885	0.214839	-0.290576	-0.265531	0.667655	0.27887	0.588086	1.03458	0.236035	0.02702	-0.526019	0.614979	-1.12048	0.290242	-0.527744	-0.287079	0.139938	0.0857616	0.220049	-0.219776	-0.171388	-0.103352	0.484806	1.6414	-0.0544856	0.070841	0.144502	0.0737573	0.0945736	-0.0951624	0.128101	0.509363	0.308564	-0.0932004	-0.437948	-0.313121	-0.195141	0.323916	0.102721	-0.157289	0.349517
216	MCF 7(24)Lap+AKTi_24 hr	0.0898216	0.218818	0.167993	0.0779244	0.134	0.0812003	-0.0490089	0.177027	-0.0202723	-0.310313	-0.192475	0.550645	0.0463387	0.437775	1.29003	0.212738	0.142175	0.228764	0.303228	-0.999921	0.15867	-0.659327	-0.37234	0.0995285	0.194444	0.206698	-0.170034	-0.0550849	-0.0776118	0.283785	1.81155	0.067619	0.10645	0.0921226	0.0129273	0.200272	0.0413667	0.0843281	0.340604	0.23767	-0.161411	-0.86068	-0.336031	-0.0304644	-0.146642	-0.290221	-0.0705718	-0.119599
217	MCF 7(25)DMSO_48hr	-0.0381502	0.235207	0.11216	0.128877	0.0583806	0.217815	0.0737587	0.0926179	0.0410564	0.494359	-0.16028	0.860703	0.938585	-0.965855	-1.47666	0.509911	0.138097	-0.999679	0.842574	-0.28328	-0.0249312	-0.177401	-0.200185	0.223274	0.100099	0.345521	-0.0737803	-0.0604559	-0.0755014	0.526169	1.60977	0.259784	0.0437712	0.26076	-0.0622598	0.289819	-0.0241382	0.0733972	0.174707	0.439249	-0.701987	-0.291958	-0.213773	-0.198552	0.263726	-0.438644	-0.239223	0.366853
218	MCF 7(26)Lapatinib_48hr	0.000551542	0.142049	0.113422	0.1078	0.0444411	0.182408	0.0567035	0.0778807	0.0550099	0.0512128	-0.111746	0.846527	0.937415	-0.907788	-1.44909	0.51738	0.121481	-0.960663	0.907744	-0.329379	0.0460058	-0.164318	-0.165994	0.173737	0.145379	0.302752	-0.198203	-0.148052	-0.168164	1.25843	1.72489	0.105946	-0.100776	0.267626	-0.128961	0.171928	-0.0814752	0.0070476	-0.117759	0.44251	-0.581301	-0.291244	-0.113611	-0.315915	-0.112013	-0.581753	-0.335723	0.259316
219	MCF 7(27)AKTi_48hr	0.0216599	0.24926	0.109464	0.0940665	-0.0386266	0.0117774	-0.0126372	0.0125186	-0.0530975	0.420325	-0.242494	0.645956	0.25895	0.656363	0.943572	0.666302	0.0821372	-0.819695	0.525809	-0.334783	0.230576	-0.314582	-0.275683	0.0334314	0.0754501	0.353561	-0.0015336	-0.0429198	-0.0456587	1.17923	1.68771	0.111736	0.00700353	0.151148	-0.0130241	0.287169	-0.0261822	0.0698996	0.452933	0.303745	-0.440812	-0.343218	-0.173578	-0.0952567	0.0881294	-0.165334	-0.317876	-0.028519
220	MCF 7(28)Lap+AKTi_48hr	0.0773176	0.138982	0.153414	0.0803584	0.0810749	0.0357131	0.0268341	0.109825	0.176661	-0.249536	-0.188346	0.750181	0.159372	0.823405	1.15464	0.80846	0.103298	-0.724102	0.72059	-0.349262	-0.0104863	-0.266639	-0.216632	0.0237312	0.191451	0.384143	-0.0920341	0.0314294	-0.0178274	1.32478	1.8904	0.181065	-0.0706539	0.289708	-0.111963	0.334902	0.077222	0.0708186	-0.036547	0.366089	-0.546733	-0.294153	-0.0159145	-0.0338061	0.19495	0.166183	-0.174778	0.827364
221	MCF 7(29)DMSO_72hr	0.0504529	0.239028	0.0844477	0.0330644	-0.0435559	0.0801806	0.0853752	0.152285	0.188128	0.189609	-0.152408	0.554522	0.876393	-1.40474	-1.79554	0.170112	0.0702327	-0.592177	0.835917	-0.39164	0.266415	-0.358596	-0.433475	0.103266	0.0694366	0.335548	-0.224593	-0.115896	-0.147084	1.28313	1.79386	0.117737	0.119298	0.146737	-0.0590447	-0.0761752	0.0514585	-0.196257	0.382957	0.322986	0.0388671	-0.448127	0.37911	-0.0914445	0.580509	0.444979	-0.168755	0.159147
222	MCF 7(30)Lapatinib_72hr	0.0519597	0.18984	0.144878	-0.00174076	0.0367791	0.0707111	-0.00495371	0.173207	0.260449	-0.377358	-0.121166	0.675983	1.05698	-1.52523	-1.90989	0.497061	0.0635954	-0.630691	1.03655	-0.409423	0.267527	-0.248633	-0.265279	0.0860504	0.103473	0.314233	-0.190243	-0.123127	-0.180005	1.35535	1.95738	0.13846	-0.00883398	0.451008	-0.00974325	-0.105521	0.0686124	-0.0586873	0.274862	0.382737	-0.521009	-0.430727	0.386671	-0.124431	0.396657	0.834068	-0.210309	0.505405
223	MCF 7(31)AKTi_72hr	0.0863254	0.235634	0.144897	0.0897653	-0.0299195	-0.0781565	-0.0494085	0.0384538	0.0193775	0.0177611	-0.288702	0.232166	0.450321	0.20947	0.706067	0.265081	0.0316054	-0.616452	0.483236	-0.43778	0.249855	-0.737147	-1.05045	0.0856024	0.0767596	0.22058	-0.0976232	-0.064208	-0.00713801	1.2685	1.92688	0.147259	0.202515	0.159252	-0.0423299	-0.210617	0.0414984	-0.264685	0.243068	0.21146	0	-0.497119	-0.269534	-0.148262	0.426792	0.48702	-0.0911848	0.657318
224	MCF 7(32)Lap+AKTi_72hr	0.0746502	0.192487	0.117661	0.325288	0.119023	-0.0260456	-0.00315651	0.134233	0.283622	-0.320328	-0.28681	0.549282	0.212404	0.332732	1.03037	0.321881	0.080783	-0.510498	0.527776	-0.376297	0.254727	-0.501208	-0.433079	0.0737306	0.15105	0.33123	-0.140546	-0.0552908	0.0109408	1.34773	1.95014	0.102843	0.0741472	0.285273	-0.00933718	0.259003	-0.0261822	0.00555543	0.199692	0.25338	-0.514015	-0.376448	-0.191256	-0.104831	0.788535	0.0214188	-0.272558	0.693379
225	MDA MB 175(1)DMSO_1/2 hr	0.368167	-0.952919	0.962595	-1.01106	0.255925	0.722136	-0.287548	0.415267	-0.00222575	-9.0443	-0.724135	0.501656	0.128652	0.177989	-0.276358	-1.21678	1.0183	1.62654	0.341014	-0.842526	0.567658	-0.351316	-2.46432	0.462121	0.342622	0.464051	-2.45276	-0.243479	-1.03225	0.244534	0.349896	0.477617	0.593234	0.260631	0.196053	0.393484	0.294832	-0.230308	0.655275	0.585997	0.152415	-0.492274	-0.562819	0.610876	0.299228	-1.33112	-0.0500292	0.158461
226	MDA MB 175(2)Lapatinib_1/2 hr	-0.124346	0.277319	0.41408	0.451621	0.16743	0.433182	0.0363751	0.146077	-1.29854	0.095439	1.17918	0.292939	0.233166	-0.562675	-0.91465	0.645701	0.523096	1.28828	-0.238668	-0.0653666	-0.0595064	-0.509889	0.110641	-0.0395769	-0.16946	0.272613	0.527246	0.424303	0.728972	-0.162531	-0.375235	0.142501	0.0455664	0.0382599	-0.486286	-0.0197165	-0.201947	-0.725851	-0.960541	0.140122	-0.667715	0.82835	0.0293782	0.0197704	-0.705841	-1.36287	-0.26711	-0.838712
227	MDA MB 175(3)AKTi_1/2 hr	0.70177	-0.858731	0.991057	-0.915309	0.506019	0.86422	-0.189754	0.748856	-1.51432	-8.9505	0.827684	0.593884	0.157324	0.927629	1.01351	-1.1475	1.18549	1.72773	0.433667	-1.15019	0.629884	-0.211111	-2.02915	0.603471	0.536605	0.637115	-1.32518	0.692829	-0.969541	0.558027	0.0587424	0.651024	0.92337	0.443033	0.627837	0.477078	0.586346	0.0938939	-1.20392	0.746548	-0.923308	-0.624988	-0.597282	0.921101	-0.720999	-1.1414	0.173858	-0.00846571
228	MDA MB 175(4)Lap+AKTi_1/2 hr	-0.166125	0.388734	0.347845	0.414862	0.0862481	0.349425	0.000822861	0.255748	-1.00105	0.0140268	1.20427	0.317644	0.00396873	0.755719	0.954823	0.698199	0.117252	1.36899	-0.465442	-0.20461	0.397822	-0.367233	0.171327	-0.169774	-0.198862	0.142384	0.337402	0.460454	0.687582	-0.155797	-0.219051	-0.0726544	-0.0987619	-0.119839	-0.333437	-0.194816	-0.13722	-0.680963	0.000296334	-0.0122453	0.531909	1.02303	0.151271	-0.0176604	-0.408416	-0.270126	-0.196872	-0.627628
229	MDA MB 175(5)DMSO_1hr	0.692715	-0.854391	1.03184	-0.933562	0.47921	0.859688	-0.184174	0.58727	-0.113732	-8.95501	-0.592337	0.58986	0.277213	0.596903	0.265471	0.673381	0.73282	1.73576	-0.128681	-1.1547	0.52999	-0.345365	-2.33532	0.62089	0.495959	0.56835	-2.44664	-0.157031	-0.994235	0.408551	0.717993	0.600185	0.796571	0.36144	0.609018	0.425892	0.518858	0.0349802	-0.65346	0.745574	0	-0.405731	-0.520586	0.934376	-0.39748	0.0461099	0.395753	-0.00565162
230	MDA MB 175(6)Lapatinib_1hr	-0.0571613	0.192307	0.347635	0.314688	0.128715	0.388002	0.0401749	0.170986	0.00231678	-0.075708	1.16042	0.200129	0.313996	-0.324403	-0.812617	0.232605	0.381125	1.34625	-0.335654	-0.130867	-0.11746	-0.583032	0.0359224	-0.0722903	-0.195781	0.211165	0.332386	0.401549	0.611789	-0.148783	-0.143065	0.00886851	-0.0167199	-0.0758239	-0.203473	-0.248753	-0.0245073	-0.67189	-0.187654	0.0585063	-0.150652	0.224956	0.0686781	0.145172	-0.468763	0.162411	-0.0523355	-0.488507
231	MDA MB 175(7)AKTi_1hr	0.418662	-1.06244	0.838032	-1.14995	0.497132	0.599944	-0.413852	0.569244	-0.0866963	-9.1754	-0.855239	0.373873	-0.0675912	0.680904	0.798984	0.567902	0.872144	1.51539	0.124179	-1.37509	0.652463	-0.567433	-2.59848	0.359219	0.285639	0.365938	-1.52565	0.440327	-1.21573	0.278639	0.479909	0.372869	0.594846	0.222835	0.316206	0.127102	0.303541	-0.224267	-0.716932	0.492566	-0.259547	-1.07725	-0.604393	0.735255	0.0414242	-0.0792369	0.315135	-0.252799
232	MDA MB 175(8)Lap+AKTi_1hr	-0.183762	0.11674	0.387924	0.474916	0.160158	0.308974	0.0706451	0.334142	0.301617	-0.285912	1.12889	0.151244	0.0166531	0.517259	1.15791	0.198905	0.30248	1.44452	-0.513792	-0.128096	0.0562583	-0.635092	0.173221	-0.142309	-0.167223	0.227202	0.44877	0.357163	0.763335	-0.215239	-0.00895296	-0.0783029	-0.100421	0.00828211	-0.441285	-0.360019	-0.159492	-0.911302	-0.0558366	-0.0177705	0.681686	0.572686	0.0914107	0.0197704	-0.109721	0.168283	-0.0542856	-0.959486
233	MDA MB 175(9)DMSO_2hr	-0.126845	0.0517829	0.374006	0.432335	0.136011	0.401935	0.0193554	0.00748052	-0.61367	0.761874	1.15678	0.371825	0.141886	0.227674	-0.285281	0.261271	0.476805	1.244	-0.274678	0.033614	-0.197064	-0.487371	0.167736	-0.0941404	-0.135112	0.213864	0.506272	0.380801	0.713845	-0.23572	-0.197055	0.156974	0.0254529	-0.0336934	-0.287766	0.0340015	-0.164533	-0.721429	-0.199742	0.0738516	-0.299341	0.868135	0.00722221	0.0635452	-0.477955	-0.595291	-0.0781157	-0.408402
234	MDA MB 175(10)Lapatinib_2hr	-0.0358963	0.163737	0.365338	0.400326	0.0852035	0.350048	-0.0861981	0.141071	-0.636165	0.12352	1.18064	0.230125	0.270826	-0.475133	-1.14597	0.33335	0.520775	1.327	-0.3268	0.0593521	-0.0390523	-0.512053	0.0957501	-0.175481	-0.0772741	0.24574	0.315627	0.407823	0.580345	-0.108216	-0.317773	0.21081	0.0794957	0.00953765	-0.216158	-0.143817	-0.0764879	-0.710082	-0.547644	0.127462	-0.143873	0.837983	0.0891372	0.239418	-0.359295	-0.407367	0.0625953	-0.477016
235	MDA MB 175(11)AKTi_2hr	0.00433853	0.612238	0.420008	0.332081	0.312014	0.31256	-0.207735	0.137225	-0.350434	0.716727	1.15303	0.182633	-0.28632	0.949885	1.17302	0.292577	0.493969	1.22765	-0.244276	-0.03064	0.117788	-0.595956	0.060479	-0.0932857	-0.0709272	0.253167	0.440806	0.349014	0.629103	-0.0912082	-0.0442947	0.174453	0.109832	0.0192171	-0.184435	-0.142161	0.0125049	-0.635424	-0.295554	0.126767	0.0589173	0.466591	-0.0776525	0.255189	-0.323703	-0.43629	0.00863847	-0.639397
236	MDA MB 175(12)Lap+AKTi_2hr	-0.0676171	0.284425	0.323627	0.361573	0.334676	0.275461	-0.274462	0.19404	-0.677484	0.229948	1.23611	0.226481	-0.0198584	0.774159	1.07729	0.388012	0.406509	1.33045	-0.437166	0.0331776	-0.0533787	-0.493097	0.190064	-0.158027	-0.0833092	0.241519	-0.0762176	0.446336	0.528498	-0.0911287	-0.0984248	0.124102	0.0240107	-0.00072034	-0.228854	-0.283436	-0.00675202	-0.751916	-0.290135	0.0477235	-0.0396223	0.52399	0.105156	0.0611011	0.0785624	-0.10312	-0.0251444	-0.688671
237	MDA MB 175(13)DMSO_4hr	-0.0151632	0.234618	0.291404	0.415617	0.124637	0.382017	0.0632951	0.0950959	0.00579669	0.60185	1.1633	0.348451	0.195861	-0.0571943	-0.462326	0.43182	0.447712	1.31871	-0.494002	-0.0180307	-0.0960497	-0.592333	0.0333683	-0.00866414	-0.130167	0.202728	0.467891	0.372267	0.642747	-0.241729	-0.00958513	0.0615394	0.13636	-0.0222696	-0.214987	-0.053622	0.0165973	-0.706696	-0.31961	0.0581079	-0.13898	0.327517	0.071333	-0.0030654	-0.52224	-0.144284	-0.130205	-0.616036
238	MDA MB 175(14)Lapatinib_4hr	-0.0956095	0.416167	0.369033	0.331775	0.159599	0.274435	-0.079316	0.039543	-0.00252657	-0.159689	1.0939	0.285569	0.28478	-0.856659	-1.28705	0.368491	0.374354	1.30468	-0.351415	-0.0531006	0.233449	-0.617741	0.0248304	-0.19608	-0.151746	0.19816	0.156117	0.326593	0.522363	-0.10191	0.335922	-0.00122381	0.0590939	-0.00807437	-0.34544	-0.340714	-0.088779	-0.834391	-0.488395	0.0445824	0.635348	0.795436	-0.0345281	0.0210251	-0.107042	0.638792	-0.0751905	0.463093
239	MDA MB 175(15)AKTi_4hr	0.00796213	0.361506	0.410189	0.32631	0.238768	0.22315	-0.199385	0.00863064	-0.456056	0.135439	0.944254	0.0395947	-0.421181	0.716604	1.11944	0.292592	0.465423	1.20912	-0.267177	-0.884808	0.080059	-0.704234	-0.0419728	-0.0146901	-0.0916731	0.208713	0.213212	0.235744	0.483255	-0.293836	0.0131511	0.0364575	0.127147	-0.0141311	-0.197758	-0.208577	0.0196869	-0.786612	-0.607548	0.122043	-0.276339	0.263804	-0.15466	0.271339	0.0378912	-0.286338	-0.0150825	-0.805975
240	MDA MB 175(16)Lap+AKTi_4hr	-0.114937	-0.000228	0.360397	0.346532	0.308356	0.157631	-0.259213	-0.10003	0.201207	0.12189	1.00897	0.22098	-0.159875	0.545283	1.10927	0.41128	0.348817	1.36526	-0.491305	-0.0585805	0.519498	-0.613474	0.0944017	-0.110418	-0.162136	0.236961	0.294556	0.314278	0.597956	-0.145901	0.0510902	-0.0272436	0.0196948	-0.00895296	-0.36726	-0.417238	-0.0852618	-0.916551	-0.376729	-0.00016218	0.176079	0.727495	0.16961	0.257596	-0.407682	-0.261324	0.0301597	-0.692609
241	MDA MB 175(17)DMSO_8hr	-0.00956906	0.203727	0.414414	0.433985	-0.109377	0.326578	-0.100129	-0.0508384	-0.33358	0.700332	1.08852	0.123278	0.136965	-0.0054814	-0.532682	0.437139	0.540254	1.21065	-0.220037	-0.0546315	0.0491541	-0.556054	0.0548308	-0.0899658	-0.172562	0.168306	0.76598	0.30753	0.722104	-0.27544	-0.0949603	0.0643664	0.2048	-0.0578575	-0.271401	-0.167435	-0.130499	-0.709146	-0.170272	0.134713	0.250678	0.523405	-0.650375	0.103384	-0.297377	-0.538987	-0.331384	-0.114298
242	MDA MB 175(18)Lapatinib_8hr	-0.0242637	0.413316	0.445791	0.49973	0.0641042	0.385261	0.00636719	0.0660045	-0.939441	0.83843	1.24723	0.178641	0.355161	-0.348689	-1.14796	0.471944	0.647968	1.26559	-0.10136	-0.165755	-0.133882	-0.494138	0.0951424	-0.105621	-0.0692742	0.271815	0.601141	0.396022	0.655023	-0.0956717	-0.0885635	0.108565	0.0869843	0.101476	-0.273968	-0.236108	-0.00898157	-0.717255	-0.856142	0.230608	-0.903702	0.279546	-0.192658	0.228204	-0.989904	-0.905578	-0.0520213	-0.601403
243	MDA MB 175(19)AKTi_8hr	-0.0134012	0.442124	0.512877	0.370521	0.24893	0.20702	-0.136487	-0.0728587	-0.77361	0.648882	1.06329	0.325105	-0.432079	0.987639	1.20784	0.524419	0.519313	1.34014	-0.439116	-0.814734	-0.0273322	-0.465211	0.124387	-0.0959002	-0.103208	0.168917	0.663523	0.358011	0.587333	-0.0678231	-0.0955939	0.0508627	0.109413	-0.0420016	-0.2177	-0.20453	-0.0526751	-0.67854	-0.316393	0.105064	-0.435801	0.320699	-0.30724	0.46618	0.350308	-0.714336	-0.108142	-0.69477
244	MDA MB 175(20)Lap+AKTi_8hr	0.0344728	0.307914	0.452925	0.459208	0.314723	0.216354	-0.296035	-0.0718825	-0.983143	0.766086	1.21139	0.134012	-0.314025	0.886186	1.1598	0.424135	0.589282	1.26065	-0.3517	-0.82476	0.434888	-0.624982	0.039547	-0.0540989	-0.0483752	0.218369	-0.221121	0.344967	0.574667	-0.0422915	0.0263354	0.0742453	0.152604	0.113863	-0.138691	-0.225871	0.038855	-0.72631	-0.571536	0.184507	0.196341	0.331197	-0.0121527	0.427826	-0.390021	-0.299612	0.22959	-0.352129
245	MDA MB 175(21)DMSO_24 hr	-0.0556558	0.28893	0.37713	0.421332	0.0220663	0.413267	-0.00498251	0.0458761	-0.632677	0.365737	1.10988	-0.0161802	0.218127	-0.400068	-0.948375	0.354737	0.484123	1.19739	-0.3191	-0.521172	-0.103727	-0.465315	-0.0084927	0.0157935	-0.142651	0.204903	0.635144	0.295482	0.703904	-0.118509	-0.033023	0.0312035	0.154634	-0.113659	-0.0389002	-0.174733	0.064702	-0.663892	0.0557408	0.172273	-0.249063	0.648063	-0.821797	-0.0606448	0.119238	-0.297293	-0.184509	-0.63079
246	MDA MB 175(22)Lapatinib_24 hr	-0.0117831	0.232155	0.338382	0.412132	0.0790342	0.304905	-0.0169658	0.0248847	-0.706311	0.193557	1.18445	0.0256414	0.401823	-1.21229	-1.59775	0.445489	0.46681	1.15694	-0.168552	-0.530194	-0.0352706	-0.478399	0.0511855	-0.000192923	-0.0583904	0.232938	0.350487	0.268735	0.541987	-0.0429862	0.044483	0.041941	0.0509337	0.109994	-0.166524	-0.185341	0.0408918	-0.675691	-0.26928	0.15298	-0.269475	0.838173	-0.207373	-0.0460379	-0.465229	-0.317544	-0.0773089	-0.209665
247	MDA MB 175(23)AKTi_24 hr	0.0255074	0.313856	0.375771	0.195137	0.172192	0.285865	0.0384204	0.0148312	-0.14657	-0.00811653	0.978195	0.261564	-0.451317	0.951268	1.2019	0.558102	0.509089	1.38845	-0.61012	-0.788633	0.00617166	-0.301481	-0.0273376	0.0449285	-0.0247135	0.364507	0.318182	0.357044	0.515922	-0.177175	0.103122	0.114726	0.167619	-0.145475	-0.159758	-0.143554	0.0762049	-0.654961	-0.0502787	0.12242	-0.265809	0.289862	-0.514597	0.408108	-0.27807	-0.343625	0.0786123	-0.474588
248	MDA MB 175(24)Lap+AKTi_24 hr	-0.125856	0.165273	0.358764	0.437954	0.19066	0.187527	0.125201	0.0208559	-0.161016	0.108022	1.00038	0.00833678	-0.494708	0.633097	1.16555	0.365616	0.425297	1.31507	-0.565887	-0.471233	0.375689	-0.556401	-0.0112638	-0.017991	-0.103669	0.33318	0.731987	0.293269	0.751931	-0.156022	0.0232698	-0.012723	0.0627581	-0.00463371	-0.388249	-0.340613	0.0298837	-0.773624	-0.00200225	0.00273936	0.0488912	0.832939	-0.0535088	0.498362	-0.314746	-0.235356	0.188861	-0.481056
249	MDA MB 175(25)DMSO_48hr	-0.0204078	0.314686	0.36153	0.31867	0.100562	0.383039	0.00692078	-0.0481408	-0.247136	0.561421	1.04381	0.284196	0.018637	0.320446	-0.189835	0.184707	0.608134	0.928824	-0.488315	0.114881	0.355482	-0.403563	0.0934561	-0.0353494	-0.223709	0.126624	0.686565	0.274075	0.648732	-0.272199	-0.224287	0.0991794	0.125882	-0.600612	-0.0687294	-0.330491	-0.191211	-0.580376	0.252013	0.206726	-0.0768395	0.719634	-0.285071	-0.0961884	-0.367246	-0.364097	-0.181888	-0.463251
250	MDA MB 175(26)Lapatinib_48hr	-0.100707	0.270694	0.28967	0.537936	0.0242343	0.315034	0.115801	-0.0833156	-0.173428	0.98873	1.19828	0.194813	0.271448	0.0173732	-0.740785	0.313039	0.408847	0.926644	-0.169342	0.114796	-0.00844294	-0.293176	0.166473	-0.124052	-0.278782	0.182584	0.73183	0.304843	0.647506	-0.317827	-0.29813	0.0535841	0.010972	-0.0441367	-0.16047	-0.305515	-0.244045	-0.654629	0.131986	0.0289366	-0.0472989	0.956215	-0.139908	-0.163974	-0.139056	-0.0608648	-0.184796	-0.444174
251	MDA MB 175(27)AKTi_48hr	0.000562747	0.292263	0.247182	0.17898	-0.0837772	0.149635	-0.046504	-0.086913	-0.308434	-0.877692	0.971375	0.311573	-0.638501	1.05963	1.20661	0.451437	0.544394	1.17397	-0.59839	0.0222074	0.311049	-0.245349	-0.0495697	-0.0858956	-0.208259	0.126943	0.36467	0.341495	0.510571	-0.189468	-0.227514	0.0429169	0.165195	-0.224139	-0.188438	-0.22986	-0.167109	-0.543985	0.382907	0.0451027	-0.0953954	0.712219	-0.0915812	0.188622	-0.150335	-0.271948	-0.0143844	-0.364841
252	MDA MB 175(28)Lap+AKTi_48hr	0.0554823	0.390933	0.20277	0.348263	0.0220663	0.0150382	0.417374	-0.0132532	-0.48381	0.363244	1.03511	0.283104	-0.656127	0.968251	1.15222	0.460523	0.521693	1.08592	-0.378154	-0.0986025	0.369455	-0.312102	0.0363663	-0.0460639	-0.20618	0.211414	0.238914	0.326241	0.654028	-0.153868	-0.141249	0.0764427	0.160739	-0.0496273	-0.170174	-0.460132	-0.101283	-0.627513	0.0114365	0.0320843	-0.20311	0.868438	-0.0733418	0.272085	-0.224445	-0.0913271	0.01279	-0.524814
253	MDA MB 175(29)DMSO_72hr	0.142564	0.359717	0.224575	0.255283	0.0395212	0.365899	0.0607539	0.136687	-0.0601124	-0.168339	1.07899	0.191177	0.156858	-0.316483	-0.536661	0.496313	0.594196	0.916585	-0.604454	0.00141044	-0.0218249	-0.279683	0.107239	0.01456	-0.149657	0.116336	0.538652	0.248035	0.57539	-0.15811	-0.10338	0.103649	0.255735	-0.453545	-0.00489038	-0.271388	-0.0496922	-0.40641	0.226355	0.193113	0.49256	0.732056	-0.238353	-0.0452995	-0.0978505	-0.0303763	-0.184197	-0.132357
254	MDA MB 175(30)Lapatinib_72hr	0.00463334	0.296958	0.132499	0.595886	-0.00472848	0.330949	0.148453	0.0225412	-0.058262	-0.0647335	1.1515	0.114706	0.427965	-0.963854	-1.17738	0.529213	0.235227	0.800884	-0.345282	0.0375399	0.335221	-0.342934	0.189873	-0.0401756	-0.202255	0.286625	0.731005	0.383063	0.666429	-0.208064	-0.100828	0.0928702	0.124183	0.0190843	-0.0648498	-0.32976	-0.10128	-0.505619	-0.0586346	0.0425663	0.537404	0.93449	-0.168013	-0.151073	-0.332339	-0.141878	-0.100611	-0.353785
255	MDA MB 175(31)AKTi_72hr	0.0681162	0.203507	0.227576	0.305693	0.0220663	0.122563	0.0232348	-0.0144077	-0.310858	-0.417233	0.877248	0.222069	-0.626308	0.78392	1.12049	0.548531	0.473164	1.11674	-0.654969	-0.861569	0.358807	-0.280005	0.00942323	-0.0116084	-0.165018	0.233407	0.505934	0.357088	0.545067	-0.229262	-0.0483776	0.0225411	0.0880633	-0.293121	-0.199845	-0.349272	-0.0330828	-0.463651	0.316235	0.0293722	-0.0280866	0.69808	-0.438622	0.0949847	-0.0436392	-0.202054	0.0176435	-0.439092
256	MDA MB 175(32)Lap+AKTi_72hr	-0.0423061	0.19183	0.138401	0.379968	0.00456898	0.0917814	0.181841	0.0119117	-0.185096	-0.0564597	0.894226	0.130473	-0.580447	0.730277	1.18513	0.447183	0.334989	1.07573	-0.572633	-0.118251	0.301031	-0.261676	0.065643	-0.09378	-0.2188	0.278354	0.817334	0.291496	0.868217	-0.277428	-0.0390215	-0.0273168	0.0804459	-0.123351	-0.291304	-0.446865	-0.128658	-0.522833	0.0099607	-0.0890511	-0.154245	0.937941	-0.215465	0.0551142	-0.117039	-0.268367	-0.0768269	-0.663151
257	MDA MB 231(1)DMSO_1/2 hr	-0.0576312	0.128568	-0.16993	-0.141063	-0.16785	0.100526	0.244374	0.100544	0.194593	0.376881	0.429168	-0.0767585	0.408396	-1.8027	-2.07867	-0.286703	-0.0484088	2.72485	-1.58325	0.288845	-0.0519025	-0.713437	-0.346185	-0.102667	-0.275883	0.00153343	0.546044	0.256219	0.601044	0.405808	0.221928	-0.162978	-0.209124	-1.19363	-0.060505	0.499149	-0.24952	0.562256	0.302295	0.302308	1.0034	-1.83811	-0.00646046	-0.256158	-0.249052	-0.0624154	-0.155704	6.54513
258	MDA MB 231(2)Lapatinib_1/2 hr	-0.110068	0.337121	-0.219001	-0.198624	-0.221427	0.0683708	0.222661	0.124667	0.284625	0.506239	0.411171	-0.171253	0.312296	-1.93451	-2.01407	-0.178269	-0.124313	2.62608	-1.55126	0.297868	-0.013928	-0.700693	-0.372348	-0.131396	-0.26256	0.00214567	0.456851	0.150322	0.436602	0.610355	0.235798	-0.104962	-0.164315	-1.19092	-0.0972951	0.386541	-0.135832	0.553562	0.548619	0.203292	1.24446	-1.71885	-0.0512595	-0.203988	0.143643	-0.156256	-0.0688037	6.39151
259	MDA MB 231(3)AKTi_1/2 hr	-0.0134012	0.288371	-0.161328	-0.305704	-0.301187	0.0185148	0.069664	0.159784	0.215885	0.417066	0.328405	-0.136993	0.3264	-1.12691	-0.845853	-0.274756	-0.106116	2.6437	-1.5638	0.114965	0.0742157	-0.788313	-0.390825	-0.157683	-0.292106	-0.0787955	0.371352	0.223949	0.479967	0.378682	0.394265	-0.209123	-0.143804	-1.1181	-0.0697554	0.381742	-0.127325	0.550276	0.521674	0.289278	0.91295	-1.91056	-0.0129466	-0.238307	-0.168662	-0.0290727	-0.201011	6.51278
260	MDA MB 231(4)Lap+AKTi_1/2 hr	0.040557	0.237556	-0.222945	-0.267025	0.0269399	0.0688032	0.0079178	0.214943	0.21707	0.0845413	0.342777	-0.181388	0.328486	-1.00144	-0.808955	-0.161843	-0.16695	2.62508	-1.54665	0.118523	0.125406	-0.685498	-0.403088	-0.106802	-0.27133	-0.0232261	0.198107	0.236266	0.384197	0.386333	0.452247	-0.181766	-0.0859016	-1.13043	-0.040079	0.376149	-0.0596062	0.504946	0.36077	0.188231	0.82095	-1.94759	-0.0171489	-0.263874	-0.0162119	0.211891	-0.221978	6.34303
261	MDA MB 231(5)DMSO_1hr	0.0377637	0.202366	-0.228698	-0.269643	-0.0500047	0.0531143	0.117957	0.0929868	0.294763	-0.255557	0.251872	-0.184731	0.282731	-1.44231	-1.90718	-0.564302	-0.167374	2.64158	-1.60306	0.142712	0.012492	-0.800951	-0.411766	-0.0268919	-0.262947	-0.0881273	0.282326	0.154895	0.444459	0.526113	0.502459	-0.274773	-0.145706	-1.17254	-0.0274183	0.347287	-0.104754	0.509153	0.258128	0.205721	0.847125	-1.9493	0.0576969	-0.218411	-0.0841768	0.247063	-0.152749	6.55976
262	MDA MB 231(6)Lapatinib_1hr	-0.0908513	0.184391	-0.291737	-0.274724	-0.0745849	0.0512267	0.148995	0.129163	0.31875	0.014159	0.235744	-0.375079	0.327056	-1.76362	-2.11953	-0.647789	-0.204227	2.79742	-1.68601	0.139318	0.0792843	-0.799978	-0.441419	-0.0531581	-0.335372	-0.0139471	0.292931	0.211659	0.407793	0.43187	0.515567	-0.221522	-0.18528	-1.3223	-0.0882685	0.303486	-0.12465	0.501785	-0.114108	0.221336	1.02533	-1.82471	-0.0442863	-0.321797	0.129713	0.147463	-0.169677	6.43165
263	MDA MB 231(7)AKTi_1hr	-0.0134012	0.120107	-0.170341	-0.198903	-0.0149838	0.0402401	0.304162	0.196757	0.799362	-0.463471	0.3285	-0.183303	0.415837	-0.873263	-0.43521	-0.569111	-0.204842	2.9843	-1.5765	0.285889	-0.147694	-0.739361	-0.377413	-0.0702519	-0.258214	0.101011	0.673672	0.271154	0.539789	0.274322	0.62618	-0.242872	-0.174187	-1.10683	-0.0684131	0.259339	-0.0336006	0.585716	0.266569	0.410261	0.898555	-1.89686	-0.0875909	-0.198592	0.0115884	0.226371	-0.051479	6.70152
264	MDA MB 231(8)Lap+AKTi_1hr	-0.0734297	0.0946085	-0.121178	-0.359457	-0.00794072	0.0706561	0.213897	0.21985	0.579963	-0.162368	0.2153	-0.171177	0.37313	-1.11569	-0.723067	-0.551661	-0.202196	2.71112	-1.6107	-0.1108	-0.0255411	-0.772167	-0.367576	-0.0540362	-0.231571	0.0435104	0.325198	0.192205	0.413655	0.245937	0.623681	-0.269811	-0.151169	-1.01299	-0.0756614	0.271087	-0.132017	0.416912	0.433635	0.34632	1.15322	-1.82704	-0.00180629	-0.224028	-0.041677	-0.103705	-0.0563124	6.58256
265	MDA MB 231(9)DMSO_2hr	-0.0120733	0.276111	-0.147163	-0.236812	-0.0995269	0.0854967	0.107364	0.0971553	0.205052	0.445841	0.296089	-0.0998207	0.29529	-1.33547	-1.86097	-0.575345	-0.035963	2.51324	-1.52004	0.227363	-0.0698539	-0.737029	-0.428083	-0.0496536	-0.289238	-0.0309712	0.372029	0.219735	0.415469	0.316799	0.27674	-0.144383	-0.157811	-1.08211	-0.0108211	0.529858	-0.217764	0.472151	0.327091	0.340543	1.04678	-1.63442	-0.141466	-0.187763	-0.109761	-0.0729068	-0.0618809	6.5043
266	MDA MB 231(10)Lapatinib_2hr	0.0147117	0.272679	-0.120391	-0.285478	-0.194633	0.0845214	0.00929943	0.0868369	0.213857	0.217563	0.257328	-0.188081	0.19951	-1.40281	-1.93862	-0.659841	-0.0847292	2.4379	-1.52131	0.242244	0.112465	-0.75147	-0.53215	-0.0595288	-0.246618	0.00419221	0.33117	0.235188	0.393963	0.420256	0.295819	-0.110866	-0.091876	-1.06881	-0.0191299	0.374546	-0.0933896	0.389864	0.419603	0.254211	1.20217	-1.67024	-0.146093	-0.198047	-0.098877	0.0305632	-0.174328	6.27946
267	MDA MB 231(11)AKTi_2hr	-0.0395641	0.280976	-0.131342	-0.299293	-0.23501	-0.00113152	0.0079178	0.0824641	0.202626	0.536717	0.212234	-0.205238	0.136701	-0.437573	-0.292251	-0.671458	-0.12383	2.52126	-1.51455	0.161973	0.0509255	-0.773599	-0.463511	-0.162088	-0.298695	-0.121722	0.336631	0.189337	0.352607	0.411198	0.257169	-0.312286	-0.18036	-1.04511	-0.0394601	0.441035	-0.182721	0.384279	0.39872	0.224672	1.04962	-1.76485	-0.0796521	-0.222698	0.0601091	0.107024	-0.133216	6.35891
268	MDA MB 231(12)Lap+AKTi_2hr	0.0106574	0.230106	-0.260652	-0.382659	-0.464397	-0.368343	0.178198	0.126441	0.126908	-0.248626	0.177036	-0.245013	0.140427	-0.546666	-0.391751	-0.588688	-0.163389	2.46257	-1.56915	0.101603	0.110062	-0.743792	-0.496372	-0.0835788	-0.258102	-0.0718582	0.185947	0.11463	0.31357	0.334416	0.357787	-0.17113	-0.134903	-0.995722	0.0673966	0.328086	-0.125461	0.360339	0.458536	0.0846304	0.949881	-1.85364	-0.123392	-0.243496	-0.108554	0.053066	-0.167996	6.26857
269	MDA MB 231(13)DMSO_4hr	0.0129683	0.161212	-0.212225	-0.300586	-0.0733958	0.0468295	0.207394	0.0900837	0.334234	-0.361819	0.245185	-0.214028	0.241007	-1.45173	-1.88027	-0.437916	-0.472208	2.63647	-1.63797	0.00629401	0.0289225	-0.826647	-0.452455	-0.109374	-0.369252	-0.106607	0.425713	0.120907	0.420852	0.230274	0.385814	-0.335942	-0.189548	-1.05399	-0.0510098	0.442481	-0.139374	0.461318	0.365025	0.241089	0.762671	-1.86585	-0.123904	-0.272449	-0.111739	0.093256	-0.185546	6.33582
270	MDA MB 231(14)Lapatinib_4hr	0.0454379	0.216972	-0.188276	-0.406367	-0.0304128	0.0943782	0.192984	0.185231	0.180882	-0.00276196	0.181688	-0.219221	0.228893	-1.41106	-1.79151	-0.423083	-0.123632	2.57546	-1.54376	0.0303428	0.0113952	-0.874031	-0.46125	-0.0115892	-0.281852	0.0325081	0.219291	0.134768	0.341599	0.235184	0.425189	-0.223813	-0.155741	-0.93983	0.0363188	0.395914	-0.0852536	0.538164	0.326938	0.271161	1.06434	-1.83337	-0.0795193	-0.241966	-0.131966	0.0422623	-0.155495	6.34629
271	MDA MB 231(15)AKTi_4hr	0.0435453	0.107576	-0.217343	-0.375584	-0.0724391	-0.0160541	0.194646	0.157677	0.130507	-0.336122	0.068028	-0.301747	0.100258	-0.492081	-0.136493	-0.501457	-0.190963	2.78571	-1.6337	-0.00556073	-0.0386534	-0.887471	-0.506019	-0.0978409	-0.327636	-0.0417774	0.25661	0.175874	0.320574	0.165403	0.446937	-0.265427	-0.158579	-1.03744	-0.0129319	0.39194	-0.128759	0.45576	0.577384	0.277746	1.2698	-1.7354	-0.191359	-0.156231	-0.184431	0.0329072	-0.132034	6.4546
272	MDA MB 231(16)Lap+AKTi_4hr	-0.000988482	0.0577846	-0.150161	-0.404134	-0.0551375	0.032035	0.221379	0.21876	0.414679	-0.395767	0.11772	-0.289386	0.153134	-0.588626	-0.267533	-0.430445	-0.296409	2.68848	-1.55315	0.00682316	0.0750752	-0.907926	-0.499723	-0.131069	-0.281828	0.0653913	0.273385	0.188748	0.422943	0.194241	0.455531	-0.282155	-0.214292	-0.900583	0.00911949	0.357324	-0.170958	0.428791	0.436911	0.285111	1.13498	-1.89437	-0.130201	-0.142441	-0.0217512	-0.174934	-0.0923911	6.45994
273	MDA MB 231(17)DMSO_8hr	-0.0387744	0.314347	-0.133535	-0.184197	-0.104914	0.211773	0.406871	0.126137	0.225403	0.412809	0.318316	-0.047092	0.389499	-1.4602	-1.93612	-0.355883	0.030134	2.65457	-1.50775	0.326501	-0.00144107	-0.710194	-0.375493	-0.0071339	-0.224092	-0.0012677	0.460918	0.262652	0.520908	0.215694	0.296433	-0.136473	-0.140016	-1.05373	0.0497398	0.621187	-0.17616	0.625332	0.458522	0.388667	1.00618	-1.80216	-0.0621601	-0.180727	-0.163646	-0.0122289	-0.166653	6.24677
274	MDA MB 231(18)Lapatinib_8hr	-0.0227271	0.239068	-0.162617	-0.307348	-0.0408717	0.109145	0.244741	0.118368	0.209953	0.206319	0.212909	-0.136484	0.256911	-1.57722	-2.00426	-0.324724	-0.0900009	2.55302	-1.5277	0.142502	0.209489	-0.779255	-0.461368	-0.122135	-0.290232	-0.0777672	0.370465	0.24587	0.388404	0.270777	0.296898	-0.196748	-0.238429	-1.07655	-0.0467862	0.564645	-0.184387	0.520263	0.638592	0.28381	1.15872	-1.67013	-0.174909	-0.198926	-0.146386	-0.0475452	-0.154299	6.33364
275	MDA MB 231(19)AKTi_8hr	-0.330522	0.222568	-0.192652	-0.330192	0.0220663	0.152241	0.255357	0.165696	0.166435	0.291772	0.233968	-0.270978	0.115224	-0.317076	-0.0994862	-0.332145	-0.182434	2.48	-1.57142	0.108352	-0.0896052	-0.818327	-0.418608	-0.113376	-0.240299	-0.0510613	0.281098	0.218649	0.386313	0.226373	-0.0905031	-0.228758	-0.188894	-1.06852	0.0663386	0.554501	-0.154887	0.408836	0.701267	0.290747	1.03479	-1.75975	-0.188739	-0.185303	0.0118515	-0.0769645	-0.184085	6.41777
276	MDA MB 231(20)Lap+AKTi_8hr	-0.0753629	0.233971	-0.30864	-0.371595	-0.034273	0.0211032	0.164686	0.109393	0.233293	0.150235	0.183176	-0.191073	0.113079	-0.378875	-0.25342	-0.459246	-0.163342	2.52273	-1.61491	0.1349	-2.96864e-05	-0.813479	-0.495321	-0.128424	-0.284402	-0.145543	0.246516	0.189112	0.360694	0.274169	0.369587	-0.233041	-0.1551	-1.12709	-0.0328161	0.513001	-0.104378	0.436256	0.640929	0.25783	1.0616	-1.81468	-0.0168315	-0.242559	-0.115575	0.0516228	-0.228534	6.46512
277	MDA MB 231(21)DMSO_24 hr	-0.0166805	0.31353	-0.105276	-0.378923	-0.202137	0.100486	0.0909447	0.035333	0.442918	-0.513958	0.110431	-0.190059	0.193239	-2.18533	-2.23359	-0.685927	-0.184878	2.56239	-1.77586	0.173387	0.0743497	-0.941328	-0.535666	-0.0868199	-0.253049	-0.100412	0.213654	0.168152	0.337909	0.279996	0.430138	-0.221348	-0.148418	-1.15348	-0.0168251	0.270605	-0.0875143	0.21398	0.212135	0.30718	0.941031	-1.89023	-0.0346819	-0.188631	0.090689	0.0184883	-0.179875	6.47978
278	MDA MB 231(22)Lapatinib_24 hr	-0.0432588	0.127304	-0.165113	-0.394264	-0.27188	0.0164489	0.0369085	-0.00702907	0.420529	-0.0644262	0.0697648	-0.182899	0.216758	-2.14537	-1.95433	-0.688308	-0.24617	2.52975	-1.61364	0.0884366	0.112341	-0.996226	-0.481367	-0.139602	-0.319146	-0.0836912	0.192874	0.137183	0.3083	0.261569	0.419177	-0.285562	-0.207527	-1.19236	-0.057991	0.532597	-0.106469	0.141923	0.462979	0.227607	0.714626	-1.75934	-0.0479461	-0.150994	-0.00500646	0.181012	-0.114205	6.68138
279	MDA MB 231(23)AKTi_24 hr	-0.00148802	0.189406	-0.0580099	-0.366743	0.0105816	0.140035	0.206764	0.124423	0.648268	-0.237826	0.15889	-0.113305	0.157062	-0.737331	-0.269817	-0.509023	-0.121285	2.81554	-1.6007	0.113854	0.0639861	-0.975377	-0.484294	-0.0873598	-0.265863	0.021604	0.27087	0.240657	0.356967	0.302307	0.456393	-0.203811	-0.107008	-1.06529	0.00911949	0.359104	-0.0659264	0.194039	0.208584	0.373604	0.867323	-1.69405	-0.0999703	-0.141072	0.167299	-0.136477	-0.056292	6.67833
280	MDA MB 231(24)Lap+AKTi_24 hr	-0.119914	0.099233	-0.142208	-0.342255	-0.261328	0.0833659	0.151488	0.0702739	0.74121	-0.131936	0.0267259	-0.250089	0.230571	-1.22436	-0.869743	-0.661995	-0.2527	2.91066	-1.61786	0.0846589	0.0289918	-1.00955	-0.509805	-0.136189	-0.236588	-0.0091018	0.276761	0.185131	0.490602	0.130362	0.507603	-0.276124	-0.228953	-1.12847	-0.103241	0.294336	-0.119739	0.143942	0.417292	0.356206	0.794109	-1.83715	-0.0391612	-0.138862	-0.0402453	-0.172987	-0.132145	7.00625
281	MDA MB 231(25)DMSO_48hr	-0.0596344	0.31149	-0.00231064	-0.136444	0.0693557	-0.056299	0.0226677	0.0105473	0.479109	0.381388	0.34297	-0.0589427	0.377346	-2.25675	-2.30553	-0.529421	-0.0339414	2.72257	-1.54903	0.159033	0.0752207	-0.860135	-0.400299	-0.174241	-0.213329	-0.0377091	0.63372	0.311297	0.573896	0.205085	0.297491	-0.155616	-0.140624	-1.32125	-0.117328	0.25189	-0.155195	-0.112753	0.241993	0.355077	0.647015	-1.70362	-0.198535	-0.196025	-0.041677	-0.198314	-0.0973536	6.69406
282	MDA MB 231(26)Lapatinib_48hr	-0.0735251	0.341765	-0.0168769	-0.148617	-0.0104173	-0.0683837	0.00596008	0.0490264	0.625462	0.360591	0.351173	-0.0503899	0.425271	-2.26475	-2.29869	-0.52999	-0.150509	2.76582	-1.46886	0.128688	-0.0985014	-0.84096	-0.374035	-0.167719	-0.226425	-0.0294162	0.660683	0.373783	0.614821	0.154799	0.313032	-0.10514	-0.201788	-1.23069	-0.205149	0.190445	-0.0831686	-0.0422507	0.311866	0.365921	1.25911	-1.49535	-0.0627245	-0.232815	-0.213168	-0.380746	-0.0867129	6.81391
283	MDA MB 231(27)AKTi_48hr	0.132148	0.46299	0.185266	-0.825247	-0.053008	0.0554263	-0.129773	0.194363	-0.296557	0.336989	0.276325	0.0151028	-0.100222	-1.01991	-0.830338	-0.31643	0.108486	2.13489	-1.33076	0.0545258	0.16478	-0.8464	-0.672817	-0.03055	-0.564803	0.00108619	0.228292	0.210199	0.236825	0.304249	0.401687	-0.200751	0.129038	-1.11917	0.119503	0.28898	0.0809693	0.0746712	1.31079	0.392973	0.193056	-1.26501	-0.276853	0.105342	-0.225193	-0.14867	-0.0678282	6.28819
284	MDA MB 231(28)Lap+AKTi_48hr	-0.113794	0.340288	-0.09686	-0.230331	0.043681	-0.100475	0.0181215	0.0615494	0.478483	0.334599	0.389029	-0.0923427	0.348436	-1.82438	-1.62392	-0.532718	-0.134013	2.87839	-1.61913	0.128065	-0.00179338	-0.834321	-0.363867	-0.170185	-0.215341	-0.0892407	0.608623	0.352368	0.567575	0.256231	0.398002	-0.144839	-0.111475	-1.31027	-0.158923	0.120157	-0.0589331	-0.122096	0.332587	0.344689	0.812574	-1.78141	-0.021151	-0.219541	0.0623697	0.0231258	-0.224896	6.82898
285	MDA MB 231(29)DMSO_72hr	0.0315735	0.359544	0.00919747	-0.228945	-0.0534963	-0.183752	0.080592	0.201432	0.277109	-0.247008	0.282991	-0.153297	0.232964	-2.13744	-2.21533	-0.618114	-0.238811	2.75575	-1.6107	0.0395174	0.275799	-0.88908	-0.528918	-0.0713147	-0.132855	-0.0601986	0.586549	0.406157	0.617294	0.147567	0.289486	-0.133312	-0.0685628	-1.21245	-0.10385	-0.0591498	0.0697234	-0.218043	0.490706	0.168362	0.614168	-1.78276	-0.130615	-0.10712	-0.133794	0.0725602	-0.0807725	6.55795
286	MDA MB 231(30)Lapatinib_72hr	-0.0595002	0.269443	-0.0177403	-0.220323	0.0739042	-0.183035	0.126328	0.148411	0.296886	-0.237512	0.308607	-0.178405	0.395839	-2.36214	-2.34322	-0.608257	-0.228417	2.90554	-1.50186	0.0188449	0.347406	-0.793031	-0.416812	-0.123298	-0.2317	-0.0448027	0.606113	0.409862	0.662223	0.238296	0.415817	-0.187866	-0.163123	-1.27257	-0.218728	0.045003	0.0150922	-0.23185	0.159678	0.240059	1.15821	-1.74899	-0.0387585	-0.195038	0.010354	0.204782	-0.104963	6.76605
287	MDA MB 231(31)AKTi_72hr	0.0413828	0.179777	-0.0669326	-0.237081	0.0101709	-0.188028	0.13353	0.178606	-0.0226335	-0.409069	0.20914	-0.252317	0.205123	-1.60611	-1.34537	-0.634822	-0.225462	2.97809	-1.59206	-0.0679065	-0.0357348	-0.8125	-0.433157	-0.206322	-0.167385	-0.00981922	0.660399	0.410672	0.789458	0.0788833	0.355119	-0.269994	-0.146651	-1.14857	-0.19471	-0.0236984	-0.00472338	-0.294823	0.529509	0.161084	0.612018	-1.64837	-0.176885	-0.114886	0.123653	0.082634	-0.0897801	6.95243
288	MDA MB 231(32)Lap+AKTi_72hr	-0.103592	0.27425	-0.0532464	-0.204614	0.0335069	-0.180324	0.218044	0.212529	0.644372	0.0591524	0.289012	-0.26473	0.388311	-2.09038	-1.7963	-0.788056	-0.272792	3.02991	-1.6309	-0.11174	0.339937	-0.718847	-0.426652	-0.149805	-0.21002	0.0502578	0.696723	0.392441	0.879743	0.121299	0.494094	-0.212491	-0.235151	-1.23131	-0.336249	0.0345723	-0.0709772	-0.269578	0.242839	0.314481	1.02033	-1.82996	-0.0408618	-0.136796	0.00544492	0.177405	-0.0974284	6.87836
289	MDA MB 361(1)DMSO_1/2 hr	-0.0953993	0.17393	0.0566582	-0.158611	-0.00230812	0.180581	0.172247	0.122308	-0.206057	0.307477	0.00622615	-0.110405	0.487915	0.333897	-0.0434351	0.489821	0.149769	-0.846223	0.272535	0.0503698	0.340031	0.112106	-0.0180016	0.430604	0.0200897	-0.166067	0.0861759	0.0477668	0.0803193	2.21283	0.0532512	0.181675	0.100065	-0.142596	0.0143095	0.154118	0.108271	-0.469883	0.409304	-0.062499	-0.124732	-0.0960015	-0.168391	-0.0690214	0.0181588	0.113231	-0.0177938	0.170555
290	MDA MB 361(2)Lapatinib_1/2 hr	-0.0574123	0.122296	0.113102	-0.146818	-0.00765825	0.0963063	0.167352	0.148742	0.018799	0.439675	0.0474218	-0.0662538	0.634913	-0.0226267	-0.464159	0.491375	0.109863	-0.839862	0.250304	0.0121688	0.134324	0.182378	0.00983084	0.373801	-0.00966884	-0.183283	0.108573	0.059467	0.123435	2.21395	0.0663922	0.130974	0.0894791	-0.0635516	-0.0511634	0.0395065	0.11198	-0.450067	0.0446057	-0.0865906	-0.0189591	-0.096236	-0.00425	-0.0325491	0.104527	0.764647	-0.062958	0.101272
291	MDA MB 361(3)AKTi_1/2 hr	0.0146244	0.145188	-0.0178632	-0.231298	-0.0254188	0.0727133	0.095936	0.298068	-0.0114417	0.208484	0.0511415	-0.137193	0.263555	0.885119	1.08705	0.531264	0.103219	-0.721742	0.250473	-0.273477	0.286796	0.100045	-0.0445313	0.311147	0.000649693	-0.219296	0.0185898	0.0412779	0.0514947	2.03404	0.104814	0.0195838	0.164925	-0.0975573	0.00709044	0.0339493	0.112928	-0.455786	0.10298	-0.124887	0.318276	-0.162785	-0.081383	-0.0971092	0.0874078	0.116098	-0.149407	-0.0588297
292	MDA MB 361(4)Lap+AKTi_1/2 hr	0.0650152	0.301817	0.103873	-0.227255	0.0836179	0.114011	0.0746509	0.425748	-0.0324211	0.0702661	0.0695293	-0.023535	0.391773	0.7367	0.847353	0.440918	0.181444	-0.219221	0.199357	-0.35821	0.242514	0.0849839	-0.0166466	0.356476	0.0684723	-0.181388	-0.012098	0.0178733	0.0521155	1.51085	0.194441	0.207289	0.181038	-0.0561216	0.163563	0.000504941	0.263706	-0.373914	0.00703752	0.0182592	-0.0333793	-0.227186	-0.147949	0.0683091	0.462016	0.44222	-0.0277968	0.0708303
293	MDA MB 361(5)DMSO_1hr	-0.0248898	0.0265114	0.0914874	-0.195936	-0.0920381	0.155313	0.0508932	0.0382312	-0.00642896	-0.229943	-0.0369382	-0.20763	0.461397	0.227422	0.00387397	0.377452	0.0486833	-0.573001	0.239032	-0.0892804	0.353524	0.169101	-0.102747	0.427773	0.0687246	-0.211755	-0.0672569	0.0165489	0.0143046	2.23477	-0.731404	-0.00701712	0.0488971	-0.141465	0.00279963	-0.14099	0.110276	-0.399714	0.0251875	-0.152233	0.493108	-0.143764	0.18252	-0.083829	0.283286	0.257116	-0.226814	-0.158379
294	MDA MB 361(6)Lapatinib_1hr	0.0433027	0.0708961	0.166764	-0.281003	-0.0552644	0.0423871	0.016454	0.267343	-0.0191903	-0.186118	-0.040466	-0.114628	0.534236	-0.589906	-0.863318	0.444949	0.136016	-0.633659	0.198929	-0.107467	0.220474	0.0723262	-0.0935272	0.30029	-0.00797753	-0.165463	-0.0937755	-0.010591	-0.0705095	1.90862	0.179796	0.0655849	0.115727	-0.140118	0.0773624	-0.152643	0.181929	-0.409646	0.00432563	-0.0556026	0.365708	-0.157618	0.669082	0.0870133	0.137042	0.216178	-0.053803	0.0453506
295	MDA MB 361(7)AKTi_1hr	-0.0134012	0.245484	0.146537	-0.30861	-0.0171273	-0.030924	0.042217	0.318343	-0.207753	-0.508147	-0.175744	-0.227164	0.0190176	0.893665	1.25164	0.397582	0.0528899	-0.592754	0.137381	-0.324275	0.295824	0.0575101	-0.258116	0.199606	0.0176257	-0.138711	-0.0651471	0.0774818	-0.0301936	2.0876	0.17354	0.0424882	0.0220613	-0.178631	0.0561124	-0.117746	0.1339	-0.488428	0.272844	-0.071277	0.300125	-0.123422	0.099428	0.164048	0.01051	0.334283	-0.0649328	-0.0433194
296	MDA MB 361(8)Lap+AKTi_1hr	-0.0180402	0.0877239	0.0726417	-0.292955	-0.0109059	-0.0760054	-0.028364	0.384249	0.23098	-0.285171	-0.162442	-0.31567	0.329695	0.323504	0.716107	0.412408	-0.0162787	-0.288437	0.172848	-0.372657	0.29115	0.112142	-0.0772857	0.103775	0.0047708	-0.114219	-0.0742626	0.0135697	0.0811259	2.15965	0.247378	-0.0438578	0.0359117	-0.203761	-0.0405955	-0.170319	0.0682322	-0.493416	0.182277	-0.12687	0.526073	-0.199984	0.160629	0.300847	0.15664	0.451736	-0.00994053	-0.0968349
297	MDA MB 361(9)DMSO_2hr	-0.1389	0.174429	0.0978655	-0.120261	-0.0018589	0.193297	0.0464376	0.0481537	-0.12325	0.244925	0.030126	-0.132341	0.519422	0.2646	-0.00099049	0.46	0.187018	-0.746687	0.217442	0.00962944	0.263423	0.179425	-0.0288294	0.425313	0.0112697	-0.167754	0.143657	0.0574987	0.127711	2.27479	0.020548	0.0838444	-0.0387784	-0.118183	0.00442401	0.10846	0.0469324	-0.433074	0.0167776	-0.0416182	-0.0957681	-0.137211	-0.226716	-0.0858939	-0.114377	-0.0181794	-0.118022	-0.17124
298	MDA MB 361(10)Lapatinib_2hr	-0.11802	0.270773	0.0165182	-0.074774	-0.10446	0.0278921	0.0945125	0.223117	0.0293299	0.414075	0.0545741	-0.751987	0.642086	-0.969233	-1.28384	0.420629	0.188217	-0.740074	0.286355	0.0591114	-0.0494649	0.168833	0.0348887	0.036192	-0.056294	-0.128665	0.172051	0.109777	0.167123	2.24707	0.112259	0.152098	0.0303244	0.00148749	-0.0644899	-0.0527622	0.0851068	-0.54789	-0.0146087	-0.0320635	0.0105342	-0.163819	-0.0932229	0.35307	-0.172251	-0.0104816	-0.0401627	-0.214706
299	MDA MB 361(11)AKTi_2hr	0.0124802	0.330256	0.0509421	-0.146943	0.117611	-0.00580302	0.0364127	0.201619	-0.0539181	0.285002	0.0473586	-0.138554	0.00269677	1.17188	1.32904	0.479272	0.220904	-0.748939	0.343703	-0.0412167	0.0330719	0.155436	-0.0295871	0.196588	0.0419908	-0.161386	0.0879082	0.0846684	0.161181	2.1785	0.158062	0.17968	0.139515	-0.0519361	0.00709012	-0.038387	0.187333	-0.401195	0.0048091	0.00016218	-0.276828	-0.155286	-0.0140918	0.394456	-0.0570973	0.0840095	-0.0272458	-0.11935
300	MDA MB 361(12)Lap+AKTi_2hr	-0.0117626	0.247062	0.0514118	-0.134863	0.218681	-0.0458643	-0.031139	0.379668	0.0500749	0.188368	0.0544279	-0.100109	0.573778	0.263429	0.434667	0.551215	0.175878	-0.742461	0.234162	-0.00287772	0.321957	0.164674	0.0237151	0.00340228	0.0917229	-0.148232	0.0893216	0.117386	0.166177	2.28987	0.260088	0.210924	0.115012	-0.0114693	0.0161547	-0.0384668	0.260197	-0.443243	0.59247	-0.0245543	-0.0428093	-0.116661	0.00503554	0.929513	0.106676	0.317419	0.167162	-0.298613
301	MDA MB 361(13)DMSO_4hr	-0.0714789	0.158095	0.0760688	-0.25786	-0.048904	0.154255	-0.0159836	0.0592436	-0.0218271	-0.104587	-0.0484633	-0.161087	0.425115	0.14772	-0.150084	0.454566	0.0732117	-0.742752	0.136806	-0.0348454	0.303188	0.0474916	-0.146276	0.416508	-0.00966884	-0.206886	0.00891445	-0.0168911	0.0685041	2.11793	0.570572	0.0635218	0.0658635	-0.189118	0.00566524	-0.22213	0.11899	-0.399643	0.378922	-0.0766776	-0.0234573	-0.21576	0.229515	0.0719707	0.328679	0.269643	-0.111191	-0.408489
302	MDA MB 361(14)Lapatinib_4hr	0.0613256	0.0743474	0.0156108	-0.219195	0.0149326	0.0615319	0.0682951	0.108519	0.0380218	-0.306493	-0.0430368	-0.145849	0.682624	-0.978474	-1.28218	0.345006	0.0831638	-0.523653	0.208661	0.00277966	0.305631	0.0771308	-0.142119	0.135591	0.0299071	-0.0759443	0.0357484	0.107326	0.102547	1.98401	0.274189	0.0970768	0.0861817	-0.10446	0.0582017	-0.13228	0.180267	-0.458011	-0.226209	-0.075024	-0.139916	-0.195457	0.0600435	0.708515	0.0624619	0.227977	0.265651	-0.385955
303	MDA MB 361(15)AKTi_4hr	-0.00904954	0.110012	0.0672348	-0.219078	-0.0202236	0.0197133	0.119716	0.119392	-0.0808875	-0.393182	-0.135164	-0.21131	-0.100928	1.00704	1.34661	0.344112	0.0527769	-0.638969	0.192957	-0.154084	0.192161	0.0170644	-0.118131	0.161222	-0.00927026	-0.0992058	0.0305639	0.0924583	0.174811	1.92894	0.30855	0.00672562	0.133616	-0.168336	0.0511047	-0.171511	0.173182	-0.498631	0.00703752	-0.0622191	-0.147366	-0.198291	0.0656134	0.687106	0.420346	0.203237	0.304779	-0.356764
304	MDA MB 361(16)Lap+AKTi_4hr	0.0541113	0.193467	0.135075	-0.28827	0.147076	-0.0813474	0.133398	0.097822	0.844942	-0.059117	-0.0559838	-0.244786	0.580265	-0.126117	0.36857	0.328153	0.0169063	-0.470864	0.109814	-0.0807198	0.307548	-0.0825086	-0.0752854	-0.0428245	0.0605095	-0.0244047	0.0937901	0.0627352	0.215092	1.86247	0.329054	-0.00611497	0.134702	0.0085517	0.0206936	-0.142803	0.162635	-0.480736	0.0670855	-0.0284555	0.855025	-0.200223	0.847628	1.37023	0.485998	0.563079	0.638775	-0.462448
305	MDA MB 361(17)DMSO_8hr	-0.103031	0.286129	0.051022	-0.160151	-0.0452282	0.14267	-0.0267845	0.00847866	0.0236968	0.20188	0.0511577	-0.0803896	0.568706	0.366238	0.0197009	0.226748	0.150258	-0.904782	0.256139	0.00194415	0.368835	0.144044	-0.0398473	0.323885	-0.00658446	-0.138654	0.0838019	0.0814163	0.120942	2.14055	0.0691831	0.184115	0.0409673	-0.108412	-0.074316	-0.0237725	0.0961561	-0.610839	-0.227127	-0.0447304	-0.248014	-0.108167	-0.142583	0.0328293	0.0144687	0.141433	-0.0153441	-0.119401
306	MDA MB 361(18)Lapatinib_8hr	-0.0402974	0.274428	0.0522803	-0.145131	-0.092052	0.0397177	0.0581805	0.067903	0.0704058	0.0314807	0.00741334	-0.978226	0.776583	-0.884766	-1.19841	0.223198	0.0747456	-0.732142	0.218027	0.00991374	0.320785	0.182596	-0.0531947	-0.0243154	-0.0119002	-0.146836	0.0106365	0.0617337	0.0539313	1.98944	0.109829	0.0868249	-0.0407673	-0.128374	-0.0633663	-0.115491	0.0856323	-0.658062	0.252987	-0.247099	0.392631	-0.136945	-0.0860884	0.28155	0.22182	0.108863	0.113668	-1.00983
307	MDA MB 361(19)AKTi_8hr	-0.0742276	0.388757	-0.0445919	-0.113628	-0.0239191	-0.0226021	0.0351154	0.0341395	0.073413	0.243586	0.0473586	-0.0106918	-0.146891	1.39576	1.52562	0.384245	0.0578595	-0.858894	0.178358	-0.0822113	0.312904	0.158321	-0.021435	0.02186	-0.0015051	-0.25061	0.048918	0.0478607	0.155525	2.12683	0.0621134	0.109626	0.00334572	-0.184192	-0.0650528	-0.156517	0.0894699	-0.621875	0.111132	-0.107931	-0.163362	-0.154324	0.899637	0.141888	0.000418702	0.171042	-0.0774166	-0.501988
308	MDA MB 361(20)Lap+AKTi_8hr	0.0968923	0.187641	0.254876	-0.202651	0.129768	-0.067464	-0.013267	0.0872996	0.00658463	0.176595	0.0348873	-0.123187	0.455627	0.438268	0.665558	0.321638	0.192183	-0.798813	0.260739	-0.0338369	0.35571	0.077068	-0.0760688	-0.038975	0.0957635	-0.18119	-0.0111105	0.0969035	0.0732007	2.11467	0.261815	0.193264	0.0875184	0.0155654	0.123602	-0.0390705	0.243488	-0.512732	-0.0995544	-0.0859126	-0.387222	-0.199441	0.269689	0.817822	0.405087	0.135431	0.53404	-0.279566
309	MDA MB 361(21)DMSO_24 hr	0.105663	0.322835	0.324861	-0.329078	-0.0890046	0.101489	-0.0867073	0.016485	-0.0246689	-0.489496	0.0444717	-0.172766	0.519283	0.159746	-0.103864	0.258721	0.098843	-0.53855	0.226163	-0.057562	0.207323	0.00230795	-0.166283	0.403705	0.0108791	-0.169361	-0.0602674	-0.0190282	0.0144057	1.80419	-0.0525313	0.127573	0.182452	-0.106774	0.0568841	-0.085142	0.168397	-0.377232	-0.0210514	-0.074221	0.0865559	-0.2265	0.0561555	0.184362	0.210877	0.193342	0.0302398	-0.332672
309	MDA MB 361(31)AKTi_72hr	0.00892179	0.0733703	-0.123519	-0.317232	-0.195181	-0.1816	-0.0195068	-0.0452367	-0.0666426	-0.397077	-0.177252	-0.357503	-0.392854	1.26218	1.56793	0.737576	-0.00756191	-0.681634	0.226781	-0.075918	0.369359	0.272588	-0.0713614	0.178044	0.00533883	-0.128395	-0.0433578	0.0278981	0.0292641	2.0716	0.357268	-0.00515157	0.0490002	-0.331542	0.0759329	-0.283527	0.371415	-0.181506	0.121226	-0.168651	0.518089	-0.265956	0.0143995	0.0845681	0.177689	0.37672	0.146442	-0.347601
310	MDA MB 361(22)Lapatinib_24 hr	0.113054	0.129735	0.0753368	-0.29911	-0.0996911	-0.00369618	-0.1142	0.0356564	-0.042324	-0.150065	-0.0270613	-0.222298	0.735518	-0.786463	-1.07246	0.358178	0.134526	-0.660951	0.456207	-0.0849084	0.286521	0.0764217	-0.1251	0.228817	0.0452003	-0.145673	-0.140687	-0.00446149	-0.0754353	1.86324	0.229381	0.118152	0.069055	0.0553899	0.0545372	-0.0219932	0.290598	-0.293211	0.0287148	-0.0658347	0.384537	-0.230087	-0.00658211	0.275482	0.180327	0.699505	0.0768092	-0.105602
311	MDA MB 361(23)AKTi_24 hr	0.0576456	0.115801	-0.0283997	-0.341672	-0.0766957	-0.107056	-0.00912438	0.0715809	-0.0404374	-0.524496	-0.133399	-0.232229	-0.366885	1.15132	1.42119	0.363455	0.0963471	-0.323898	0.115147	-0.159589	0.33914	0.000109679	-0.2632	0.210403	0.0132639	-0.11358	-0.07254	0.0675306	0.148635	1.72876	0.266862	0.0931178	0.140804	-0.308788	0.0320989	-0.136621	0.257519	-0.313619	0.115268	-0.142962	0.32986	-0.312154	0.234266	0.310577	0.260829	0.23967	0.204259	-0.392373
312	MDA MB 361(24)Lap+AKTi_24 hr	0.028426	0.291389	0.098763	-0.40496	-0.0208438	-0.195519	0.0144431	0.0351897	-0.318836	0.0993405	-0.160519	-0.282777	-0.0683482	0.559193	0.983731	0.213064	0.125847	-0.41496	0.254389	-0.101377	0.31032	-0.0349414	-0.222015	0.0352511	0.0798563	-0.0792383	-0.0589277	0.0659749	0.0859685	1.6657	0.243399	0.070682	0.0472056	0.144739	-0.0444593	-0.167575	0.213471	-0.174609	0.203434	-0.187734	0.365913	-0.27827	0.862856	0.807965	0.465761	0.526643	0.446602	-0.129894
313	MDA MB 361(25)DMSO_48hr	0.160962	0.164833	-0.0802868	-0.275239	-0.242142	0.00752307	-0.21431	-0.0671636	-0.14525	0.954338	0.0490933	-0.187627	0.489042	0.194676	0.0110801	0.273575	0.0747626	-0.742584	0.503917	-0.0362004	0.311055	0.150428	-0.181299	0.248615	-0.023154	-0.29858	-0.22658	-0.160812	-0.15035	1.99332	-0.000874556	0.00434616	-0.0191066	-0.179648	0.0335408	1.87681	0.208302	-0.494366	-0.142268	-0.115566	0.0136902	-0.201557	-0.0247216	0.488469	0.370657	0.294203	0.155378	-0.279439
314	MDA MB 361(26)Lapatinib_48hr	-0.0945741	0.160501	-0.118969	-0.0145324	-0.145039	-0.0505513	-0.16517	-0.0544689	-0.0396381	0.403293	0.127794	0.54662	1.00057	-0.605672	-1.03427	0.41356	0.0632415	-0.355412	0.873731	0.0188909	0.0370771	0.47598	0.114116	0.231527	0.0751403	-0.104845	0.0774936	0.0912973	0.13056	1.80491	0.155472	0.0613629	-0.0467285	0.240029	-0.253297	0.0236114	0.412274	-0.357377	-0.616374	-0.234861	0.109808	-0.0761895	0.212886	-0.0449826	-0.0131759	0.112595	-0.0711757	-0.385449
315	MDA MB 361(27)AKTi_48hr	-0.0134012	0.153937	-0.104117	-0.145055	-0.0619736	-0.129728	-0.0971032	-0.0040951	-0.0733522	0.31441	0.0118485	-0.113269	-0.385059	1.61431	1.60968	0.599767	0.111585	-0.814424	0.406475	-0.0579151	0.0176858	0.324678	0.0140188	0.152183	0.0202969	-0.152402	0.12218	0.0756844	0.175196	2.26988	0.295416	0.150197	0.0530937	-0.375144	-0.101147	-0.160421	0.364924	-0.339864	0.0148603	-0.234282	0.380002	-0.170086	-0.103593	0.0553502	0.125728	0.340333	-0.0147246	-0.356983
316	MDA MB 361(28)Lap+AKTi_48hr	0.0737744	0.203761	-0.198009	-0.121143	-0.0725285	-0.203449	-0.119778	-0.0439082	-0.0499833	0.0195765	-0.0575107	-0.20749	-0.182374	1.27969	1.28645	0.39735	0.0106931	-0.704094	0.663017	-0.390754	0.447926	0.428451	0.156563	0.0640626	0.164123	-0.132854	0.098462	0.15176	0.206858	2.06913	0.402694	0.127011	-0.0191066	0.335757	-0.156198	-0.241719	0.428119	-0.147128	-0.307825	-0.287683	0.455768	-0.129578	0.00611099	0.278293	0.332436	0.290624	0.116324	-0.348785
317	MDA MB 361(29)DMSO_72hr	0.087576	0.133477	-0.0307113	-0.215321	-0.204422	-0.055302	-0.208079	-0.00121607	0.0946396	-0.122205	0.0859559	-0.280555	0.623504	0.038639	-0.368159	0.731082	-0.00339251	-0.824414	0.3949	-0.197275	-0.286253	0.154293	-0.0730202	0.387292	-0.00966884	-0.248084	-0.18021	-0.0942344	-0.0306558	1.84039	0.168809	0.089843	0.108777	-0.285104	0.0447619	-0.193374	0.302112	-0.327454	0.127679	-0.108512	0.382388	-0.258138	0.165277	0.0836984	0.239047	0.291477	0.0340531	-0.565812
318	MDA MB 361(30)Lapatinib_72hr	0.0865552	0.341106	0.256845	-0.218455	-0.190271	-0.0605177	-0.162784	-0.00818871	-0.0958378	-0.487028	0.0333649	-0.328089	0.868139	-0.677434	-1.09755	0.730145	-0.0909394	-0.607209	0.546031	-0.0059637	0.224583	0.203998	0.11425	0.307999	0.019051	-0.105577	-0.116696	-0.0335033	0.00304718	1.74758	0.211625	0.157137	-0.0350571	0.0888643	0.0880684	-0.141596	0.533478	-0.205993	-0.167025	-0.0910116	0.371465	-0.312393	0.300559	0.0923967	0.464946	0.827977	-0.0747063	-0.141634
320	MDA MB 361(32)Lap+AKTi_72hr	-0.124728	0.161571	-0.127986	-0.345555	-0.086342	-0.268455	0.0325572	-0.0464709	-0.289162	-0.0532333	-0.211403	-0.378259	-0.150538	0.921837	1.26675	0.649607	-0.251105	-0.629779	0.532384	-0.0704952	0.391004	0.307692	0.23602	0.0879424	0.126714	-0.000382669	0.088449	0.174567	0.311972	1.79665	0.492975	-0.00706434	-0.0392654	0.309946	-0.0666919	-0.258256	0.509617	-0.0021941	0.0290937	-0.312406	0.671247	-0.700451	0.390315	0.527576	0.339234	0.51632	0.160632	-0.0620731
321	MDA MB 453(1)DMSO_1/2 hr	0.0820358	0.14208	0.105315	-0.102953	0.358935	0.493875	0.21349	0.372572	-0.198868	0.973948	0.225057	0.20067	0.733207	-0.862753	-0.516128	-0.16181	0.0324715	-1.07194	2.46929	-0.158234	-0.0345121	-2.67359	-0.0310997	0.119613	-0.195719	0.00402269	-0.00212448	0.0318369	0.0781466	-0.0891084	-0.276029	-0.133591	-0.190088	0.00894076	-0.0859171	-0.220281	0.0223829	0.279289	-0.3623	0.314463	-0.161537	0.2308	-0.111852	-0.0545839	-0.309636	0.0645608	-0.148834	0.0244409
322	MDA MB 453(2)Lapatinib_1/2 hr	0.0886472	0.11591	0.0386089	-0.0307257	0.141374	0.531726	0.239298	0.469548	-0.175046	-0.459954	0.221004	-0.354338	0.72389	-1.22118	-0.941737	-0.0803879	0.131942	-0.971427	2.30333	-0.143335	-0.15054	-2.44112	0.000946234	0.122769	-0.0495733	0.0561378	-0.0154119	0.0098531	0.0944407	-0.0214567	-0.140549	0.0161209	-0.171196	0.0919945	-0.110891	0.349945	0.202169	0.330876	-0.291179	0.212149	0.382638	-0.00998006	-0.196005	-0.0126447	0.103525	0.174041	-0.174893	-0.00579048
323	MDA MB 453(3)AKTi_1/2 hr	0.131256	0.148683	0.279456	-0.0995374	0.437555	0.431055	0.170346	0.571423	-0.217135	0.188309	0.0921819	0.11923	0.652125	-0.153939	1.3414	-0.153597	0.00364686	-0.0193503	2.24262	-0.0931845	0.264153	-2.67514	-0.0298446	-0.0962681	-0.0735421	0.00173383	-0.0251818	0.00716768	0.0782808	-0.0348311	-0.10153	-0.0837231	-0.19266	-0.011371	-0.0652981	-0.238519	0.0663107	0.297023	-0.188484	0.152703	0.490665	0.205702	0.133538	0.000133593	0.166212	-0.00999848	-0.281696	0.0546055
324	MDA MB 453(4)Lap+AKTi_1/2 hr	0.157332	0.115169	0.00170696	-0.291606	0.0354604	0.37079	0.171568	0.540789	-0.365047	-1.04037	-0.0280056	0.0912301	0.548155	-0.117857	0.783454	-0.207416	0.178773	-0.842284	2.03589	-0.161988	0.202019	-2.24811	-0.218083	0.0457644	0.0080624	0.028177	-0.076667	-0.166148	-0.0279423	0.0977564	-0.0544294	0.0977115	-0.0994247	-0.0726234	0.0932875	0.166462	0.257052	0.259274	0.0166465	0.105499	0.283876	0.262106	0.0485365	0.107261	0.0116621	0.356997	-0.0351089	0.189157
325	MDA MB 453(5)DMSO_1hr	0.161804	0.164053	0.162468	-0.216842	0.141581	0.412447	0.113123	0.340765	-0.161649	-0.199354	0.0132402	0.0510714	0.655391	-1.04586	-0.59687	-0.276808	-0.0642186	-0.693809	2.19009	-0.238427	0.0732114	-2.65598	-0.0785171	0.032386	-0.171893	-0.112048	-0.154578	-0.122124	-0.00679113	-0.0490836	-0.121655	-0.174266	-0.157932	-0.285265	0.00965795	-0.160518	0.0995671	0.371823	-0.0989132	0.168529	0.443126	0.227245	0.0559974	0.0771934	0.150041	0.178735	-0.161797	-0.0798964
326	MDA MB 453(6)Lapatinib_1hr	0.0898516	0.0533095	0.141966	-0.19266	0.284002	0.399152	0.2157	0.528473	-0.219931	-0.37865	0.0708273	0.091544	0.740697	-1.73336	-1.43821	-0.144382	-0.127297	-0.788021	2.31202	-0.0284981	-0.0534812	-2.60712	-0.137453	-0.0152269	-0.166025	-0.0189622	-0.0948529	-0.0767582	-0.0228753	-0.00441798	-0.0421692	-0.212216	-0.200468	0.0541481	0.0534773	-0.214207	0.0736591	0.329902	-0.0761573	0.257133	0.593777	0.1929	-0.0375454	0.0104827	0.0725171	0.174064	-0.124837	0.0335544
327	MDA MB 453(7)AKTi_1hr	0.100903	0.0586233	0.0434605	-0.257963	0.1979	0.299738	0.246526	0.500115	-0.0923487	-0.414362	-0.0302255	0.0465226	0.654752	-0.217223	1.35682	-0.250858	-0.168146	-0.701821	2.06293	-0.104335	0.231433	-2.68039	-0.0882882	-0.133244	-0.189502	-0.0411071	-0.123913	-0.0812583	0.0220518	-0.00907551	0.00254729	-0.313854	-0.170139	-0.00394371	0.0756708	0.209588	0.0218208	0.29404	0.0454266	0.207614	0.480381	0.181582	-0.0599561	0.0828949	0.137317	0.516708	-0.00299292	-0.027162
328	MDA MB 453(8)Lap+AKTi_1hr	-0.0702398	0.140845	0.118619	-0.319154	0.336362	0.303198	0.35763	0.56504	-0.0552734	0.0306846	0.0614182	-0.0444087	0.696322	-0.780355	0.685622	-0.230532	-0.270527	-0.564256	2.07783	0.0447046	0.0515842	-2.72799	-0.147	-0.120943	-0.180164	-0.0489568	-0.0544842	-0.106368	0.0454295	-0.0359695	-0.0319639	-0.259578	-0.169025	0.0315777	-0.0506798	0.52411	-0.0251873	0.29194	0.0426661	0.12494	0.817319	0.310295	0.183536	0.211864	0.148419	0.160707	0.0370275	0.0153453
329	MDA MB 453(9)DMSO_2hr	0.0770263	-0.00574893	0.036397	-0.117376	0.272718	0.491837	0.286965	0.482797	-0.334741	0.317021	0.0955456	-0.0664978	0.648118	-0.847668	-0.403455	-0.198123	0.0894591	-0.894472	1.37896	-0.316379	-0.0872582	-2.58747	-0.113836	0.134202	-0.0693789	0.0975643	0.180844	0.0639408	0.0567815	0.0744378	-0.208599	-0.00288501	-0.102912	0.0121698	0.0329171	-0.0519053	0.00714801	0.119651	0.0445678	0.248561	-0.0351749	0.264909	-0.264512	0.0213093	-0.456524	-0.278075	-0.166944	0.0710918
330	MDA MB 453(10)Lapatinib_2hr	0.133898	0.00251702	0.183079	0.0721075	0.304165	0.476498	0.327428	0.64674	-0.13545	0.724704	0.184713	-0.0697956	0.833964	-1.82238	-1.59075	-0.13091	0.152997	-0.895147	2.48917	0.26427	0.125661	-2.54983	0.000139468	0.00340228	-0.125184	0.102719	0.10325	0.0503761	0.144495	0.0428162	-0.131653	-0.0288925	-0.144046	-0.198909	0.00507306	-0.0885264	0.128217	0.21177	0.0714663	0.319817	-0.0805617	0.263922	0.320476	-0.051992	-0.199795	-0.0780665	-0.1932	-0.0215622
331	MDA MB 453(11)AKTi_2hr	0.137017	0.0750123	0.166912	0.00388585	0.460872	0.369023	0.302561	0.548295	-0.25917	0.149133	0.123325	0.134477	0.632797	0.125759	1.46635	-0.0952915	0.178376	-0.707384	2.28293	-0.122909	-0.196885	-2.45675	0.00297857	-0.0807217	-0.0178161	0.111836	0.1304	-2.2211e-05	0.10084	-0.044228	-0.0731566	0.0743956	-0.0430401	0.0129993	0.128553	-0.041045	0.182479	0.0579188	-0.492891	0.241191	-0.0453156	0.1898	-0.235152	0.0452882	-0.142521	-0.132947	-0.144948	0.0749889
332	MDA MB 453(12)Lap+AKTi_2hr	0.151641	-0.00420369	0.13819	-0.0188641	0.555786	0.470507	0.289541	0.586559	-0.307702	0.256384	0.19905	0.211539	0.741559	-0.482519	0.658927	-0.128974	-0.0271183	-0.730781	2.32283	-0.0100169	-0.0552897	-2.52589	-0.0140596	0.000192923	0.0714086	0.14758	0.0299733	0.116667	0.12974	-0.289267	-0.0242636	0.119802	-0.115596	0.156672	0.0923207	-0.0795305	0.218575	0.0734103	-0.235321	0.275853	-0.170697	0.0848328	-0.0610301	0.039922	-0.330781	-0.00289694	-0.154655	0.0931399
333	MDA MB 453(13)DMSO_4hr	0.181839	0.0422801	0.13053	-0.140887	0.0220663	0.504812	0.264681	0.571349	-0.42858	-0.746537	0.0964191	-0.0654384	0.696888	-0.820756	-0.528957	-0.252218	0.128498	-0.741183	1.97609	0.0412516	0.053095	-2.42341	-0.122566	0.145441	-0.0264173	-0.178968	0.0613103	-0.161703	0.130729	-0.110506	-0.0375675	-0.142835	-0.00290035	-0.00138197	0.113968	-0.0753315	0.128265	0.219931	-0.216428	0.246422	0.0656755	0.0398676	-0.135295	0.101637	-0.16364	-0.0755497	-0.229704	0.102758
334	MDA MB 453(14)Lapatinib_4hr	0.0987055	0.0888598	0.204258	-0.127574	0.470448	0.470614	0.336615	0.571537	-0.318456	-0.397454	0.137719	0.180171	0.747188	-1.70654	-1.57507	-0.0250509	-0.0207932	-0.60546	2.33791	-0.00118444	0.350186	-2.51239	0.0101046	-0.0174541	-0.0145489	0.0835751	0.0285798	0.0657864	0.173395	-0.186795	0.0116355	-0.113696	-0.14936	0.0615545	0.100221	-0.204448	0.180093	0.140986	-0.345483	0.28354	0.142606	0.222952	-0.150688	0.030952	-0.432281	0.0270181	-0.157859	0.0312446
335	MDA MB 453(15)AKTi_4hr	0.0894773	0.0393648	0.256996	-0.208715	0.44972	0.379328	0.443108	0.529644	-0.24427	-0.860366	0.0448421	0.142943	0.551314	0.128409	1.4291	-0.141313	0.11911	-0.77512	2.21437	-0.284556	0.0294866	-2.52692	-0.040675	-0.0895389	-0.00500687	0.140082	0.0946422	0.0364968	0.171803	0.00102117	0.0438679	-0.107839	-0.0987077	0.0155446	0.118769	-0.116396	0.151162	-0.00661729	-0.00844979	0.176872	0.409198	0.0893651	-0.0447739	0.117827	-0.0941108	0.132878	-0.0273666	0.0472831
336	MDA MB 453(16)Lap+AKTi_4hr	0.0364188	0.0838416	0.229194	-0.230434	0.44988	0.321249	0.515514	0.425455	0.0128961	-0.818959	0.179258	0.118299	0.765661	-0.779229	0.793274	-0.174541	-0.198329	-0.651001	2.26674	-0.21485	0.231412	-2.56976	-0.0493444	-0.206497	-0.0476506	0.0856464	-0.0311533	-0.0397138	0.167977	0.179393	0.0770262	-0.159468	-0.19632	0.124065	0.0808308	-0.227145	0.104956	0.0133604	-0.243082	0.189817	0.429889	0.343585	-0.104244	0.127693	-0.101311	0.22438	0.0121247	0.095627
337	MDA MB 453(17)DMSO_8hr	0.0774931	0.161449	0.233925	-0.108023	0.368175	0.469337	0.197339	0.405371	-0.119423	0.157538	0.103955	0.149472	0.611146	-0.564496	-0.411973	-0.472029	-0.00513369	-0.779755	2.26711	-0.0494991	0.107886	-2.68205	0.0578287	0.13823	-0.171509	-0.0411269	0.0839818	0.0227451	0.0698727	-0.0830267	-0.23345	-0.173605	-0.105862	-0.0409606	-0.0440112	-0.0262374	-0.0583267	0.178423	-0.0476789	0.215824	0.482238	0.403831	0.0226092	-0.0201656	-0.0648382	0.0143226	-0.0473028	-0.00324422
338	MDA MB 453(18)Lapatinib_8hr	0.0832492	0.0749179	0.122848	-0.0909274	0.161831	0.344597	0.226644	0.524475	-0.199699	-0.282711	0.0634367	0.182171	0.690024	-1.45044	-1.24564	-0.404841	0.064564	-0.845023	2.09618	-0.105565	0.131424	-2.62411	-0.121312	-0.215407	-0.113928	0.0220341	0.0961608	-0.0507083	0.0220518	-0.0383295	-0.191495	-0.118167	-0.0908957	0.0938298	0.0510696	-0.444172	0.0257024	-0.00910022	-0.0910945	0.18279	0.388196	0.391087	0.292037	0.0681825	-0.152091	-0.0719993	0.0463412	-0.0397272
339	MDA MB 453(19)AKTi_8hr	0.168349	0.130347	0.140891	-0.0808027	0.454554	0.37847	0.256862	0.46658	-0.140705	0.281803	0.0725276	0.116511	0.505254	0.617253	1.54558	-0.455623	-0.00361353	-0.762615	2.14648	-0.129188	0.144014	-2.59347	0.0101046	-0.323004	-0.0800433	-0.0324873	0.27496	-0.0139726	0.185443	-0.0431611	-0.181516	-0.134665	-0.106836	0.14907	0.0360633	-0.254129	0.0816074	0.0194637	-0.200212	0.174456	0.011766	0.41682	0.0732916	0.0729337	0.115277	0.235997	0.0264118	-0.203878
340	MDA MB 453(20)Lap+AKTi_8hr	0.24056	0.152335	0.100021	-0.173596	0.209684	0.310411	0.341676	0.582717	-0.255214	-0.888493	0.0464558	0.13447	0.563636	-0.0668646	0.865446	-0.410363	0.095096	-0.711565	1.92737	-0.0230761	0.0440643	-2.48652	-0.144585	-0.216934	0.0253831	0.0445463	0.0804269	0.0418815	0.0793641	-0.0832403	-0.080918	-0.0477247	0.0292078	0.11283	0.245659	-0.0725105	0.206948	-0.0436045	-0.0400684	0.21323	-0.0601475	0.252688	-0.0365597	0.165723	0.0444618	0.00947074	0.056945	0.188007
341	MDA MB 453(21)DMSO_24 hr	0.00245904	0.106292	0.0896252	-0.383142	0.0926503	0.543838	0.148136	0.192537	0.0961788	-0.158554	0.0563452	-0.0695134	0.723306	-0.779448	-0.271137	-0.786075	-0.245876	-0.729608	2.67575	-1.08328	0.124701	-2.50004	-0.215626	-0.181593	-0.209297	-0.167725	0.00456624	-0.135129	-0.00168441	-0.173986	-0.184155	-0.26468	-0.198443	-0.233021	0.0912646	-0.203669	0.00516066	-0.0565146	0.34909	0.283485	0.044962	-0.00730801	0.227696	-0.0339771	0.194564	0.229174	-0.15399	-0.230635
342	MDA MB 453(22)Lapatinib_24 hr	0.0477953	0.0621793	0.0525073	-0.366203	0.191547	0.398799	0.167832	0.206608	0.0183418	-0.477526	-0.120379	-0.0257329	0.75127	-1.35051	-0.810664	-0.871696	-0.373191	-0.741209	2.83538	0.0946047	0.249096	-2.43702	-0.288553	-0.241695	-0.17715	-0.107055	-0.0859943	-0.0392437	-0.0131432	-0.0744386	-0.0919227	-0.292126	-0.186012	-0.208455	0.0707975	-0.0760848	0.00546879	-0.0678719	0.50468	0.169367	-0.161459	0.660857	0.144634	0.0273259	0.140136	0.324104	-0.0677675	0.0136058
343	MDA MB 453(23)AKTi_24 hr	0.104531	0.155801	0.0602413	-0.331291	0.233456	0.341944	0.313205	0.174619	0.128981	-0.444281	-0.163994	-0.0366529	0.269339	0.934806	1.66361	-0.73677	-0.230684	-0.665268	2.5275	-0.939638	0.039154	-2.66419	-0.303346	-0.312253	-0.141868	-0.0532403	0.101584	-0.00817699	0.109262	-0.0776993	-0.123628	-0.235716	-0.191246	-0.179588	0.106539	-0.157453	-0.0261822	-0.170698	0.126192	0.0969964	0.0160552	0.562296	0.207549	0.0393927	0.178939	0.246785	0.0298806	0.0586301
344	MDA MB 453(24)Lap+AKTi_24 hr	0.0671338	0.206274	0.091077	-0.407899	0.346025	0.287185	0.369224	0.202022	0.0994394	-0.214408	-0.194598	0.0234377	0.462359	0.425809	1.40909	-0.844187	-0.336263	-0.561939	2.44297	0.0137033	0.32298	-2.72758	-0.246414	-0.333294	-0.181262	-0.05452	0.045259	0.0155819	0.188414	-0.0969089	-0.0814536	-0.251914	-0.247277	0.00582105	0.00903611	-0.17561	0.00145125	-0.232981	0.00628199	0.0713255	0.125553	0.630142	0.207855	0.127277	0.229167	0.522431	0.00587138	0.0219224
345	MDA MB 453(25)DMSO_48hr	-0.0291233	0.100086	0.0930851	-0.223059	0.221059	0.592468	0.19656	0.212385	0.0247552	0.755725	0.128623	0.0741115	0.692822	-0.940309	-0.877288	-0.661052	0.247986	-0.834673	2.6656	0.15124	0.0878531	-2.55612	-0.0965951	-0.0754949	-0.165282	-0.0926903	0.0211693	0.0098531	0.0108012	-0.173172	-0.203065	-0.161412	-0.147468	-0.0838182	-0.00171093	-0.0946929	-0.0163001	0.289173	0.0766922	0.374184	-0.036084	0.489118	0.0439444	-0.040363	0.00349037	0.092103	-0.0385158	0.136462
346	MDA MB 453(26)Lapatinib_48hr	0.0091602	0.0360644	0.136236	-0.179771	0.263281	0.476861	0.283886	0.273351	-0.172253	0.775994	0.0701755	-0.35567	0.69811	-1.45142	-1.43787	-0.55586	-0.107123	-0.832369	2.77766	0.138117	0.0170612	-2.57848	-0.149639	-0.257371	-0.160581	-0.0203698	0.234039	0.0797835	0.10964	-0.12587	-0.126365	-0.133564	-0.165344	0.0743764	0.0628876	0.0519172	-0.0834681	0.273364	0.286148	0.180993	0.0624494	0.448593	-0.0669106	-0.0172084	-0.143837	-0.00461352	-0.0786358	-0.11638
347	MDA MB 453(27)AKTi_48hr	0.0377896	0.0631777	0.0176908	-0.0781903	0.317977	0.459327	0.293279	0.253751	-0.186218	0.569344	-0.191542	0.00353796	0.183015	1.16312	1.74599	-0.671468	-0.16696	-0.77136	2.69502	0.177528	0.106616	-2.63378	-0.0639742	-0.365909	-0.0912588	-0.0551341	0.430063	0.142728	0.337399	-0.081322	-0.194567	-0.141088	-0.188151	0.241447	-0.060982	0.0614209	-0.00136928	0.0715723	0.00703752	0.0757545	0.0495521	0.521661	0.025892	0.00344997	-0.112679	-0.0688214	-0.0737889	-0.0119247
348	MDA MB 453(28)Lap+AKTi_48hr	0.222299	0.170479	0.0911916	-0.330077	0.05624	0.27464	0.250273	0.443222	-0.25762	0.0758043	-0.172512	-0.139489	0.115192	0.505477	1.21404	-0.455784	0.00260097	-0.649584	2.2932	-0.000557056	0.190786	-2.42217	-0.304369	-0.228966	0.00111699	-0.0705014	0.133941	0.0325888	0.124741	-0.157088	-0.00753147	-0.0959412	-0.0212995	0.18462	0.240118	-0.00780492	0.139226	-0.0292099	-0.108245	0.144193	0.305642	0.344888	0.349166	0.0919539	0.144633	0.025056	0.0237157	0.189394
349	MDA MB 453(29)DMSO_72hr	0.0760197	0.173675	-0.00765232	-0.401805	0.0950815	0.586945	0.190103	0.12037	0.197368	-0.228946	0.0652926	-0.0559366	0.669697	-0.781846	-0.557922	-0.724703	-0.254929	-0.673184	2.74788	-0.0530948	0.242543	-2.44491	-0.222038	-0.125199	-0.18515	-0.159239	-0.0543084	-0.0702308	0.00616718	-0.162597	-0.161779	-0.251	-0.180552	-0.198954	0.0796925	-0.2719	0.00358905	0.110218	0.0386937	0.297193	-0.0220982	0.215931	0.146807	-0.0322091	0.272361	0.36087	-0.149352	-0.207482
350	MDA MB 453(30)Lapatinib_72hr	0.0268175	0.152263	0.089459	-0.413282	0.190707	0.43963	0.221555	0.232156	0.0544226	-0.417505	-0.00763292	-0.052498	0.69986	-1.60011	-1.35877	-0.619847	-0.195431	-0.562071	2.94209	0.00634229	0.221835	-2.60904	-0.226803	-0.138157	-0.191929	-0.0294254	0.0132747	0.0098531	0.00168441	-0.0685749	-0.0547649	-0.22377	-0.171314	0.0319056	0.109752	-0.232279	-0.0042764	0.210462	0.19682	0.168683	0.388411	0.376536	0.314328	0.0423976	0.202789	0.478648	-0.0293839	-0.0449641
351	MDA MB 453(31)AKTi_72hr	0.183574	0.0609161	0.0387915	-0.317291	0.240535	0.15698	0.237637	0.178738	-0.115117	-0.310198	-0.344414	-0.0427362	-0.104177	0.922994	1.59409	-0.684232	-0.189432	-0.663284	2.81545	-0.239404	0.0831427	-2.73702	-0.129881	-0.191896	-0.0867437	-0.0260004	0.450378	0.112305	0.296379	-0.00102117	-0.035189	-0.24981	-0.185791	0.219199	0.0876093	-0.133166	0.061749	0.0293009	0.216015	-0.0211563	0.14474	0.452277	0.373457	0.0751334	-0.00901226	0.236868	-0.0326226	-0.089297
352	MDA MB 453(32)Lap+AKTi_72hr	0.142408	0.219856	0.106788	-0.307004	0.492179	0.197412	0.304337	0.408595	-0.142294	-0.455826	-0.189392	-0.15314	0.0410892	0.589777	1.32292	-0.493342	-0.15103	-0.496714	2.36075	-0.853515	0.189303	-2.76393	-0.191515	-0.142918	0.0164035	0.0335375	0.241289	0.0961597	0.372796	0.0385832	0.108894	-0.193555	-0.0378213	0.388055	0.112726	-0.0845081	0.148423	-0.0596101	-0.0468042	0.0229325	0.404566	0.346662	0.219624	0.155758	0.196575	0.228435	0.122685	-0.0144842
353	SKBR3(1)DMSO_1/2 hr	0.0286458	0.177484	-0.296621	-0.565001	-0.259975	-0.395934	-0.139643	-0.125948	-0.145796	0.449594	-0.268399	0.183694	-0.0837683	-0.599173	-1.16416	-0.790974	-0.90995	-0.0778258	-1.06186	0.290568	0.230845	-2.72259	0.197057	0.136625	-0.000649693	-0.109518	-0.181869	-0.138793	-0.218827	0.130334	-0.157329	0.0526023	0.0386136	-0.291015	-0.0308343	-0.292451	-0.0146383	0.507281	-0.0180862	-0.124036	0.827601	-0.695369	0.185749	-0.0410152	0.120251	0.3079	-0.024009	-0.133627
354	SKBR3(2)Lapatinib_1/2 hr	0.0933919	0.126202	-0.318131	-0.66283	-0.161132	-0.290021	-0.160012	0.0650267	-0.425618	0.722403	-0.133479	0.348614	-0.03045	-1.62296	-1.79736	-0.688278	-0.0381212	-0.0718199	-0.927631	0.2872	0.241481	-2.60569	0.145942	0.160147	0.0517189	-0.0843489	-0.16875	0.0759235	-0.213678	0.139456	0.0131511	0.174795	0.13178	-0.280217	0.0392239	-0.260326	0.0728917	0.363677	-0.0310356	-0.0607728	0.317224	-0.966164	-0.0281784	0.0767403	0.0118323	0.0359325	-0.000243655	-0.117215
355	SKBR3(3)AKTi_1/2 hr	0.117395	0.211259	-0.334486	-0.638632	-0.136892	-0.315432	-0.189732	0.0228732	-0.177421	1.18369	-0.240869	0.215471	-0.241297	0.297394	0.480858	-0.561555	-0.0611772	0.0387564	-1.09296	0.161369	0.292846	-2.69656	0.195082	0.130555	0.0640188	-0.123357	-0.141784	-0.160562	-0.20782	-0.0222939	-0.0712912	0.0923051	0.0523169	-0.293808	0.0222908	-0.253399	0.0317035	0.536914	0.0460871	-0.121555	0.849585	-0.853971	0.291402	0.0369713	0.160284	0.150602	-0.0406115	-0.130846
356	SKBR3(4)Lap+AKTi_1/2 hr	0.417779	0.459932	0.0408907	-1.33569	-0.166336	-0.276469	-0.566826	-0.184955	-0.126791	0.969432	-0.0696201	-0.229636	-0.485583	-0.680713	-0.767592	-0.116377	-0.000347093	0.894193	-0.682939	0.237342	0.539338	-1.18508	-0.986049	-0.158329	0.0903992	-0.318534	-1.06439	-0.569609	-0.69147	1.96472	0.0131511	-0.0213763	0.437545	-0.667984	0.270947	-0.12306	0.206571	-0.256819	0.183609	-0.153823	0.464221	-0.209984	0.543411	0.400751	0.50216	0.441405	0.368888	1.05935
357	SKBR3(5)DMSO_1hr	0.15672	0.184663	-0.280185	-0.607825	-0.0388325	-0.312909	-0.239875	0.00296617	-0.0947987	-0.577947	-0.310787	0.0132297	-0.0974281	-0.622792	-1.08933	-1.02301	-0.12148	0.07597	-1.1142	0.0826998	0.310702	-2.64147	0.138868	0.159351	0.0589116	-0.153293	-0.278531	-0.144509	-0.15443	-0.00369327	0.0131511	0.0305358	0.0737551	-0.296005	0.108635	-0.367201	0.0961208	0.355605	-0.024708	-0.156308	0.789638	-0.923938	0.311937	0.13398	0.261776	0.327012	-0.0119983	0.0123263
358	SKBR3(6)Lapatinib_1hr	0.144566	0.121077	-0.417083	-0.839691	0.0313985	-0.485296	-0.599119	0.131441	-0.273765	-0.257358	-0.27061	0.23328	-0.158308	-1.97176	-2.0136	-0.873738	-0.0732486	0.0546986	-1.08616	0.27494	0.2202	-2.61228	0.11288	0.154506	0.0789802	-0.0681027	-0.28555	-0.143004	-0.270144	0.0259997	0.111874	0.0416336	0.0700182	-0.264598	0.109983	-0.373434	0.0855543	0.303264	0.290657	-0.129135	0.826737	-0.913784	0.224737	0.133147	0.120365	0.253558	0.0367604	0.186221
359	SKBR3(7)AKTi_1hr	0.224407	0.185958	-0.382085	-0.660594	-0.00480715	-0.455359	-0.296998	0.118156	-0.186884	-0.404865	-0.298234	0.261154	-0.234977	0.0890718	0.447384	-1.04761	-0.143744	0.124425	-1.14456	-0.274281	0.35406	-2.76873	0.137313	0.164571	0.0882245	-0.0478182	-0.166758	-0.138492	-0.166296	-0.00364703	0.0233969	-0.0172347	-0.000514556	-0.284064	0.121331	-0.30646	0.145997	0.409574	0.0149194	-0.18511	0.659986	-1.01743	0.354898	0.14964	0.0704979	0.0984383	0.0564061	-0.0313199
360	SKBR3(8)Lap+AKTi_1hr	0.148078	0.145442	-0.330739	-0.762046	0.100912	-0.410147	-0.296745	0.228643	-0.264388	0.209492	-0.202698	0.3271	-0.100357	-1.29289	-1.06402	-1.00728	-0.13664	0.100841	-1.1291	0.178887	0.249163	-2.7286	0.130785	0.20047	0.120459	-0.00473345	-0.210742	-0.0958448	-0.0997562	0.0461543	0.0738785	-0.0063705	0.0877735	-0.161714	0.0788092	-0.195762	0.159109	0.355851	-0.0893656	-0.164569	0.949466	-0.917178	0.34132	0.134162	0.0864515	0.236255	0.0882603	0.141009
361	SKBR3(9)DMSO_2hr	0.0279924	0.0372904	-0.429123	-0.455255	-0.109216	-2.05146	0.174364	-0.136553	-0.362962	0.843289	-0.195941	0.278976	-0.0334252	-0.299596	-0.883805	-1.14291	-0.131193	-0.17116	-1.05821	0.39936	0.0943096	-2.64915	0.288071	0.135318	0.0390877	-0.0606429	0.186565	-0.129885	0.0182285	-0.171994	-0.106945	0.0939143	0.04076	-0.346107	-0.028712	-0.187771	-0.0486158	0.185343	-0.357075	-0.0993288	0.596888	-0.812743	0.132436	-0.0979756	-0.214254	-0.0260492	-0.0851258	-0.111542
362	SKBR3(10)Lapatinib_2hr	0.131697	0.104105	-0.408676	-0.491256	0.12651	-0.462415	-0.539736	-0.0240076	-0.209631	0.854102	-0.193468	-0.0257329	0.00891857	-1.99527	-1.98967	-0.892297	-0.0486889	-0.0701195	-1.01863	0.221325	0.111547	-2.71582	0.243895	0.000962025	0.0913357	-0.0414097	0.0193153	-0.054776	-0.0579489	-0.0378086	-0.0667098	0.105959	0.066082	-0.231394	0.0617287	-0.0930812	0.0563609	0.204381	-0.199626	-0.0540005	0.909583	-0.63575	1.00753	0.183965	-0.0634951	0.129933	0.016766	0.13237
363	SKBR3(11)AKTi_2hr	0.0723142	0.0806086	-0.455063	-0.410612	-0.144504	-0.502557	-0.105891	-0.0322348	-0.121631	1.55434	-0.209756	0.232855	-0.237369	0.570067	0.842565	-1.03603	-0.11013	-0.198433	-1.18245	0.300915	0.117775	-2.69855	0.357944	0.0331758	0.0928509	-0.0687124	0.208732	-0.105784	0.0548737	-0.0688392	-0.18677	0.0511875	-0.0221417	-0.249781	0.00234496	-1.07516	0.0660029	0.257027	-0.0489595	-0.134895	0.817016	-0.724089	0.367838	-0.0122534	0.0182424	0.289959	-0.037207	-0.477284
364	SKBR3(12)Lap+AKTi_2hr	0.180804	0.145482	-0.307987	-0.583888	0.0775612	-0.499819	-0.570593	0.00433704	-0.234643	0.503414	-0.267398	0.207703	-0.0754636	-1.88763	-1.72599	-0.91211	-0.111525	0.0300998	-1.08493	0.356659	0.280568	-2.65823	0.129847	0.0163229	0.151767	-0.114553	-0.089471	-0.141337	-0.158384	0.00318532	-0.0884565	0.0603754	0.101082	-0.219784	0.13222	-0.133535	0.0878108	0.133968	0.0195104	-0.130799	0.901185	-0.78654	0.233967	0.274606	0.33166	0.119018	-0.00899868	0.158532
365	SKBR3(13)DMSO_4hr	0.107741	0.116095	-0.447789	-0.559382	-0.0291848	-0.352698	0.0420923	-0.112401	-0.262045	0.05662	-0.246119	0.243831	-0.084741	-0.70108	-1.19706	-1.07588	-0.141406	-0.0832198	-1.14643	-0.538583	0.108275	-2.69371	0.222563	0.0892376	0.0348074	-0.0991797	0.106096	-0.132137	0.0081941	-0.0918473	-0.016969	0.0366844	0.0426278	-0.184853	0.0212477	-0.354134	0.12509	0.221067	-0.180271	-0.161652	0.871276	-0.864679	0.214662	0.0438743	0.114673	0.239157	-0.069189	0.0157735
366	SKBR3(14)Lapatinib_4hr	0.202993	0.185723	-0.422573	-0.621435	0.0846625	-0.579852	-0.641319	-0.227767	-0.121386	-0.261479	-0.272333	0.256235	-0.112842	-2.11573	-1.95554	-1.02784	-0.105808	0.0666981	-1.13887	-0.695586	0.260275	-2.69547	0.128904	-0.00406145	0.0966041	-0.0706907	-0.116453	-0.0624361	-0.160045	-0.0250441	0.0997477	0.0465374	0.0802351	-0.261018	0.103546	-0.36744	0.113703	-0.0292099	-0.0290597	-0.177298	0.672466	-0.84481	0.459113	0.298835	0.0843505	0.390693	0.0610154	0.162169
367	SKBR3(15)AKTi_4hr	0.0984318	0.0904762	-0.444102	-0.491773	-0.133246	-0.523681	-0.17896	-0.210652	-0.302932	0.0407403	-0.279198	0.27354	-0.162639	0.209524	0.736767	-1.27531	-0.0839109	0.0374597	-1.23209	0.0910887	0.159375	-2.70536	0.281032	0.0514139	0.0303655	-0.0307779	0.096019	-0.124621	0.0645352	0.0295489	0.0574514	-0.0490334	0.0284887	-0.273803	-0.000623998	0.198292	0.0947827	0.195816	-0.135769	-0.226695	0.38479	-1.0352	0.277379	0.165849	0.0471114	-0.0348291	0.0731514	0.14217
368	SKBR3(16)Lap+AKTi_4hr	0.170609	0.269396	-0.38634	-0.567328	0.113168	-0.410546	-0.451135	-0.164215	-0.0677153	-0.160922	-0.22805	0.288518	-0.047782	-1.77432	-1.53861	-1.04892	-0.160216	0.144395	-1.15368	-0.987932	0.344634	-2.73179	0.141514	0.0544266	0.15114	-0.00519085	-0.0736114	-0.0726229	-0.067588	0.0349633	0.167108	0.0310092	0.112348	-0.153378	0.111947	-0.133136	0.13794	0.0575059	-0.253722	-0.14985	0.826693	-0.877201	0.327243	0.314916	0.265582	0.249771	0.136101	0.197374
369	SKBR3(17)DMSO_8hr	0.0913465	0.00304796	-0.326729	-0.59921	-0.129699	-0.275427	0.0140301	-0.20391	-0.198561	0.436906	-0.231656	0.18501	-0.0859725	-0.272066	-0.761761	-0.98267	-0.171056	-0.156884	-1.01131	0.142981	0.100676	-2.65679	0.164976	0.0180575	-0.0145894	-0.173209	-0.0818294	-0.107952	-0.163745	-0.0520662	-0.0920851	0.102299	-0.00243619	-0.392256	-0.0122571	-0.276225	0.0078697	0.229587	0.150945	-0.0985474	1.30554	-0.600033	-0.0394698	-0.029393	0.0518725	0.0993975	-0.0153441	0.0278314
370	SKBR3(18)Lapatinib_8hr	0.14203	0.0157048	-0.206905	-0.360122	0.0991871	-0.510013	-0.310549	-0.263561	0.00541309	0.526569	-0.226479	0.274295	0.0153143	-2.12038	-1.93914	-0.945566	-0.108786	-0.101958	-1.02484	0.30182	-0.0319648	-2.69839	0.262892	-0.176794	0.0571552	-0.0514494	-0.0405308	-0.00307304	-0.0520481	-0.0956888	0.00491692	0.0939813	0.0326486	-0.148577	0.0197079	0.125431	0.0215563	-0.0116157	-0.374585	-0.155755	1.17112	-0.71236	0.159709	0.109334	0.0965075	0.245105	-0.00745036	0.152959
371	SKBR3(19)AKTi_8hr	0.102605	0.126216	-0.398802	-0.500199	0.0316796	-0.357381	-0.0999614	-0.248272	-0.154549	0.449012	-0.210057	0.11402	-0.465417	0.51751	0.815464	-0.930289	-0.139495	-0.00216446	-1.20879	0.137128	0.23469	-2.74652	0.156992	-0.0170855	0.0154276	-0.132667	-0.0465525	-0.0529882	-0.140941	-0.118744	-0.166047	0.0234804	0.00944714	-0.344996	0.00943142	0.19983	0.0598747	0.182746	-0.0730504	-0.191244	0.756512	-0.782647	0.264877	0.0680188	0.0871362	-0.0189511	-0.023467	0.008508
372	SKBR3(20)Lap+AKTi_8hr	0.238791	0.142851	-0.183634	-0.424186	0.0834899	-0.419877	-0.315843	-0.202976	-0.055386	0.327198	-0.257008	0.340844	-0.0276987	-1.53569	-1.43944	-0.948855	-0.101135	0.071603	-1.10385	0.0796427	0.417266	-2.70869	0.223738	-0.100699	0.197816	-0.0703023	-0.0624644	-0.0494452	-0.04244	0.0293243	-0.0384867	0.0733674	-0.0200372	-0.121059	0.109264	-0.277071	0.100342	0.0742105	-0.202058	-0.159924	0.819196	-0.787351	0.243866	0.172741	0.362833	0.328076	-0.023007	0.209688
373	SKBR3(21)DMSO_24 hr	0.212853	0.249252	-0.304113	-0.697419	0.0220663	-0.252343	0.12452	-0.136557	-0.0308247	-0.34818	-0.276768	0.0976677	-0.352658	-0.302921	-0.751874	-1.10248	-0.144904	0.00216446	-1.10035	0.127487	0.309322	-2.55142	0.0985044	0.169588	0.0976151	-0.473112	-0.14298	-0.196059	-0.127335	0.0858138	-0.0513702	0.0343057	0.165705	-0.101835	0.0884538	-0.29581	0.150873	0.101493	0.0101473	-0.251752	1.02893	-0.795663	0.485758	0.254304	0.324995	0.154307	0.0346831	-0.0224029
374	SKBR3(22)Lapatinib_24 hr	0.308367	0.143974	-0.38481	-0.427183	0.0355336	-0.528326	-0.156668	-0.227646	0.0698227	-0.381802	-0.306205	0.464663	-0.117106	-1.28668	-1.6145	-0.981147	-0.160469	-0.0980293	-1.27655	0.0585562	0.432455	-2.71693	0.208199	0.0109042	0.229083	-0.0550542	-0.0155229	0.0330523	0.0344458	-0.0676032	0.0883404	0.0890046	0.00366647	0.203828	0.15312	-0.244603	0.193252	0.165284	-0.268086	-0.352353	0.834132	-0.844618	0.185188	0.160504	0.333468	0.561724	0.123225	0.118363
375	SKBR3(23)AKTi_24 hr	0.228658	0.0947947	-0.342272	-0.477409	0.000291557	-0.363073	-0.0367606	-0.183665	-0.0819648	-0.629588	-0.25789	0.322418	-0.660525	0.379047	0.737774	-0.957541	-0.177567	0.0259159	-1.23936	-0.0840202	0.199229	-2.69601	0.0615018	0.0976625	0.127739	-0.00385278	-0.0250789	0.00749444	0.00621576	-0.0330721	0.144116	0.0542653	0.127368	-0.163602	0.144028	-0.121998	0.117108	0.265958	-0.100838	-0.355784	0.845797	-1.0096	0.14956	0.205594	0.131551	0.145823	0.0907178	0.111963
376	SKBR3(24)Lap+AKTi_24 hr	0.191478	0.191165	-0.45561	-0.406733	0.00739275	-0.423355	0.0438249	-0.175436	-0.0428567	-0.073047	-0.295986	0.413706	-0.11908	-0.326976	0.0155474	-1.06305	-0.270109	0.015929	-1.29155	-0.0246419	0.37749	-2.80454	0.138991	0.012392	0.141855	0.0176635	0.0630823	0.0783222	0.121483	-0.0613007	0.127145	0.0561324	0.163865	0.188482	0.0665214	-0.100799	0.149207	0.175671	-0.423002	-0.407797	0.904021	-0.82578	0.215504	0.206451	0.183982	0.587275	0.17789	-0.0457667
377	SKBR3(25)DMSO_48hr	0.134512	0.0656008	-0.234984	-0.662892	0.0163007	-0.263382	-0.0260885	-0.209828	-0.17848	0.489083	-0.12731	0.353822	-0.24912	-0.0660054	-0.472888	-0.62735	-0.190826	-0.29233	-1.15174	0.0960066	0.166029	-2.67015	0.221644	0.316419	-0.0334257	-0.0842169	-0.235775	-0.132453	-0.277519	-0.106298	0.017148	0.153641	0.133197	-0.227736	0.0442681	-0.248423	0.0503172	0.0745948	-0.106313	-0.1001	1.05228	-0.754448	0.200824	0.271374	0.241869	0.00635153	0.126358	-0.00263187
378	SKBR3(26)Lapatinib_48hr	0.0842105	0.0233943	-0.534298	-0.487171	-0.102028	-0.567298	0.0809	-0.131734	-0.307489	0.694358	-0.309742	0.300746	-0.197318	-0.95224	-1.1965	-0.674657	-0.117767	-0.317279	-1.18289	0.350735	0.155581	-2.791	0.216932	0.133672	0.136328	0.0123131	0.156498	0.0185436	0.0778557	-0.0914618	-0.0385302	0.0516016	0.0517102	0.285758	-0.0693026	-0.285999	0.155479	0.0869494	-0.445058	-0.60371	0.807017	-0.572924	0.309953	0.361788	-0.000418702	0.0471653	0.109839	0.166379
379	SKBR3(27)AKTi_48hr	0.193643	0.229002	-0.390998	-0.535224	0.0310402	-0.445433	-0.191585	-0.157824	-0.180925	0.497319	-0.348518	0.355453	-0.863398	0.439086	0.746486	-0.715152	-0.139487	-0.16217	-1.25275	0.0164464	0.265176	-2.66753	0.0937872	0.193497	0.132252	-0.0882705	0.0447098	-0.0302757	-0.03373	-0.0776443	0.0108274	0.0723196	0.100813	-0.266168	0.000407262	-0.420611	0.114104	0.100393	-0.181934	-0.346648	1.09723	-0.766726	0.789065	0.305425	0.250532	0.110079	0.088025	0.0341392
380	SKBR3(28)Lap+AKTi_48hr	0.239056	0.192774	-0.39446	-0.613483	-0.000291557	-0.481946	-0.204257	-0.10815	-0.123311	0.0520473	-0.362318	0.32409	-0.47455	-0.0241596	0.225813	-0.912645	-0.124689	-0.026907	-1.24494	0.114183	0.348539	-2.6957	0.0794333	0.203885	0.241028	-0.123782	-0.0160788	-0.378718	-0.0884995	0.0382528	0.0626622	0.209322	0.169245	0.198134	0.0864645	-0.258935	0.280369	0.0990594	-0.368936	-0.45791	0.956969	-0.795685	0.854113	0.381809	0.402124	0.346528	0.181333	0.129113
381	SKBR3(29)DMSO_72hr	0.204544	0.23883	-0.239728	-0.767656	-0.00405756	-0.392029	-0.178477	-0.197141	-0.101857	-0.326665	-0.253059	0.246042	-0.37695	-0.233492	-0.311272	-0.936661	-0.219697	-0.167821	-1.411	0.0610988	0.270734	-2.70411	0.109452	0.341879	0.153363	-0.0744714	-0.394087	-0.182499	-0.379103	-0.137603	0.110939	0.156313	0.178436	-0.351674	0.0385432	-0.0885263	0.159371	0.011292	-0.0849856	-0.291155	1.04847	-0.846029	0.360882	0.305484	0.209904	0.346246	0.0881198	0.0432533
382	SKBR3(30)Lapatinib_72hr	0.263031	0.147027	-0.478033	-0.659145	0.0130872	-0.534157	-0.143615	-0.149402	-0.283175	-0.254812	-0.400159	0.388926	-0.363151	-0.98386	-0.950937	-0.873484	-0.146419	-0.190392	-1.33127	0.29155	0.326158	-2.65856	-0.0438032	0.346188	0.233569	-0.0445295	-0.0470942	0.0430956	-0.117201	-0.00799235	0.187999	0.100332	0.0870642	0.210584	0.0446302	-0.190599	0.246069	0.0636945	-0.314316	-0.758397	0.936721	-0.72712	0.355925	0.502564	0.3697	0.489491	0.129586	0.157496
383	SKBR3(31)AKTi_72hr	0.177461	0.191462	-0.353593	-0.571021	0.0471467	-0.529657	-0.27558	-0.316967	-0.185928	-0.458051	-0.367891	0.337662	-0.948737	0.0718512	0.451746	-0.833825	-0.210572	-0.00348822	-1.3873	-0.0127132	0.292342	-2.70143	-0.111421	0.299466	0.14644	-0.0206756	-0.051393	-0.0143167	-0.0790746	0.0136948	0.103718	0.0653006	0.0935805	-0.228031	-0.0592826	-0.132256	0.190498	-0.0292099	0.000148837	-0.544528	0.987722	-0.859507	0.543857	0.35946	0.445349	0.788313	0.155891	0.0315263
384	SKBR3(32)Lap+AKTi_72hr	0.146065	0.168251	-0.467154	-0.641915	0.0119652	-0.540522	-0.0898402	-0.237057	-0.150009	0.376756	-0.479065	0.296496	-0.649566	-0.352585	0.0697678	-0.986627	-0.308691	-0.0761147	-1.46795	-0.57009	0.324251	-2.72655	-0.0249906	0.250181	0.0668532	-0.0308496	-0.043997	-0.0238356	0.0211327	0.0987883	0.10163	-0.0448003	0.0979518	0.218278	-0.096644	-0.106922	0.166714	0.00198412	-0.266228	-0.869709	0.98356	-0.814522	0.571245	0.43961	0.266647	0.659354	0.183722	-0.0113557
385	SUM 190PT(1)DMSO_1/2 hr	-0.0441421	-0.139029	0.0396105	0.170227	0.176173	0.26203	0.461802	0.134278	-0.264178	0.377107	-0.0558517	-0.240142	-0.0792413	0.361269	0.292722	0.165573	-0.0151977	2.78383	0.34574	0.00661014	-0.256321	1.08349	-0.00425596	0.0141221	0.0730393	-0.113089	0.250556	-0.0793633	0.141641	-0.287574	-0.166098	-0.140486	-0.196927	0.151005	0.775943	-0.0389244	-0.0305028	0.0506065	0.037166	-0.268231	-0.393238	-0.611466	-0.121192	-0.12774	-0.137863	-0.263448	-0.107552	-0.38852
386	SUM 190PT(2)Lapatinib_1/2 hr	0.0242421	0.000979621	0.243651	0.102313	0.150803	0.184635	0.262365	0.172376	-0.0954449	-0.0496803	-0.105142	-0.16884	-0.00818738	-0.27558	-0.376006	0.188869	0.0469915	2.70141	0.244434	-0.125836	-0.0472516	0.966299	-0.0276685	-0.0251281	0.0860718	-0.0748327	0.0166534	0.0607379	0.0148638	-0.28188	-0.161257	-0.139114	-0.246736	0.323007	0.65745	-0.16695	-0.0934142	0.0168706	0.113048	-0.264659	-0.217316	-0.642931	-0.0389684	-0.0979302	-0.130326	-0.223023	-0.135053	0.0569758
387	SUM 190PT(3)AKTi_1/2 hr	0.0823158	-0.0363796	0.101445	0.234436	0.260346	0.109046	0.387746	0.409611	0.0136094	0.54797	-0.173066	-0.230014	-0.460403	0.822959	1.11292	0.192162	-0.0417762	2.84374	0.357572	0.00302337	-0.106942	1.13116	0.0333554	-0.0479798	0.0837829	-0.1174	0.264668	-0.0304572	0.189649	-0.217438	-0.193322	-0.111657	-0.192087	0.508479	0.832148	0.00650801	-0.0301976	0.031762	0.207906	-0.324498	-0.110787	-0.619411	0.28243	-0.0604113	-0.141541	-0.163624	-0.163647	-0.217248
388	SUM 190PT(4)Lap+AKTi_1/2 hr	0.0659459	-0.113736	0.160732	0.151979	0.211676	0.0814263	0.236783	0.382748	0.0852267	-0.130352	-0.17198	-0.236009	-0.233542	0.661583	0.894853	0.191924	-0.0711748	2.9818	0.366567	-0.0979564	-0.180121	1.07044	0.0278249	-0.109351	0.166869	-0.173285	0.0982432	-0.0515249	0.117364	-0.221301	-0.173484	-0.148138	-0.223017	0.47815	0.877419	0.215507	0.0115645	0.0691153	0.00523973	-0.330808	-0.113458	-0.479652	0.0863201	-0.045309	0.126053	0.241297	-0.175726	0.0842378
389	SUM 190PT(5)DMSO_1hr	0.0731065	-0.0726889	0.221384	0.131049	0.111285	0.255347	0.349435	0.133959	-0.114869	-0.0796146	-0.196344	-0.204801	-0.158425	0.302498	0.294987	-0.0133991	-0.031078	2.79953	0.278736	-0.10834	-0.0727477	0.947224	-0.0989863	0.0354482	0.0658343	-0.117093	0.150233	0.0236279	0.0863515	-0.265613	-0.0998628	-0.186781	-0.123185	0.355015	0.691845	-0.167318	0.0769302	-0.0464362	0.41891	-0.334113	-0.068711	-0.709452	-0.0339038	8.71439e-05	0.0487492	-0.0864539	-0.105017	0.0574722
390	SUM 190PT(6)Lapatinib_1hr	0.0629433	-0.00433819	0.156199	0.261578	0.237815	0.106337	0.422854	0.382706	0.0896415	-0.169597	-0.129464	-0.177256	0.307289	-0.859803	-0.869157	-0.141071	-0.0723133	3.12755	0.419072	-0.734219	-0.12027	1.14554	0.133427	-0.0747837	0.0971811	-0.0689454	0.18693	-0.0725544	0.242553	-0.25195	-0.0551421	-0.266498	-0.164306	0.583532	0.834132	0.0137435	0.00959616	-0.069815	-0.0745338	-0.382009	-0.0396054	-0.654014	0.233254	-0.015747	-0.107511	0.338309	-0.069771	0.197908
391	SUM 190PT(7)AKTi_1hr	0.148301	0.00100367	0.209879	0.222865	0.266566	-0.0334228	0.36673	0.471615	-0.109465	-0.159764	-0.0524279	-0.208315	-0.45061	0.713286	1.07874	-0.168198	-0.0392209	3.02928	0.241613	-0.289486	-0.142441	1.05954	-0.0479385	-0.103098	0.0664148	-0.0575928	0.0880997	0.0128401	0.238627	-0.01329	-0.0469897	-0.196361	-0.100676	0.474773	0.633082	-0.020989	0.0313095	-0.0208917	0.205054	-0.353543	-0.187236	-0.776776	-0.0823971	0.073694	-0.201251	0.0313663	0.00981608	0.153148
392	SUM 190PT(8)Lap+AKTi_1hr	-0.0248995	-0.0359134	0.173307	0.400699	0.414973	-0.0745256	0.370132	0.532335	0.213146	0.598081	-0.111179	-0.178937	0.041996	0.260431	0.696536	-0.177556	-0.199188	2.89627	0.367194	-0.797149	-0.108829	1.17229	0.127573	-0.163488	-0.00697725	-0.0569629	0.20814	-0.0338811	0.367445	-0.300631	-0.156796	-0.27983	-0.189385	0.662025	0.738488	-0.0406595	0.0142282	-0.257794	-0.0865384	-0.502783	0.0223505	-0.71344	0.169	0.0656965	-0.132534	0.409302	0.0141978	-0.0358515
393	SUM 190PT(9)DMSO_2hr	-0.00623684	-0.0919782	0.115466	0.17512	0.20019	0.382219	0.384678	0.162714	-0.0586979	0.118413	-0.0326339	-0.178908	-0.13981	0.453795	0.44248	-0.0474043	0.0694705	2.72071	0.279121	0.112229	-0.214357	1.01591	0.0309922	0.0331137	0.0760789	-0.0771545	0.1476	0.00673171	0.101897	-0.249534	-0.172191	-0.12672	-0.235017	0.366492	0.695138	-0.156097	-0.0091292	-0.0853686	0.017498	-0.237826	-0.371311	-0.670887	0.000154084	-0.0943015	-0.212893	-0.289225	-0.0835563	-0.120825
394	SUM 190PT(10)Lapatinib_2hr	0.112843	-0.14761	0.163099	0.177041	0.452033	0.0127432	0.197922	0.275138	-0.0554994	0.22592	-0.0325568	-0.100982	0.206721	-1.15714	-1.26801	-0.0919468	0.0738563	2.75627	0.397259	-0.00188256	-0.221734	1.09837	0.0911692	-0.149173	0.172233	-0.0525214	0.128982	0.0380286	0.0916854	-0.165241	-0.0667403	-0.0444107	-0.119139	0.501229	0.745366	0.0454734	-0.0261822	-0.396048	-0.0484593	-0.171446	-0.243164	-0.468293	-0.0213625	0.185625	-0.404649	-0.426364	-0.0396189	0.00263187
395	SUM 190PT(11)AKTi_2hr	0.068337	0.0443455	0.114807	0.015863	0.245119	-0.0810339	0.336343	0.0665829	0.180652	0.0885764	-0.0812938	-0.0726104	-0.343623	0.731605	1.00418	0.0703005	-0.00731747	2.54994	0.337134	-0.390357	-0.0888627	0.681047	-0.0333153	-0.214343	0.0791116	-0.0571499	0.1638	0.00773106	0.109342	-0.222	-0.199185	-0.213466	-0.115905	0.562589	0.814824	-0.140162	0.0417747	-0.223356	0.0842119	-0.32313	-0.265175	-0.36859	0.0747043	0.113419	-0.0969889	0.182287	-0.0624571	-0.00570528
396	SUM 190PT(12)Lap+AKTi_2hr	0.260217	0.0602967	0.360854	0.170528	0.502734	-0.0602254	0.0206552	0.299974	0.0370573	-0.121685	0.0370773	-0.0985644	0.041662	0.194618	0.53361	-0.10823	0.114878	2.78317	0.308471	-0.110661	-0.100595	0.92709	-0.0399944	-0.0774364	0.26142	-0.0650274	0.0250659	0.0703778	0.0344245	-0.0612934	0.000148729	-0.0138615	-0.0604499	0.33284	0.647909	-0.0954741	0.120874	-0.370401	-0.138115	-0.190621	-0.329978	-0.639213	0.113798	0.282604	-0.164181	-0.149374	-0.0565204	0.155209
397	SUM 190PT(13)DMSO_4hr	0.111004	0.0309961	0.126969	-0.156091	0.0609755	0.180306	0.227968	0.0400884	-0.11778	-0.204751	-0.177945	-0.18824	-0.15867	0.266424	0.312716	0.143885	-0.0482156	2.52609	0.243602	-0.0958456	-0.00315284	0.631814	-0.232184	0.00340228	0.027507	-0.177297	-0.19372	-0.102483	-0.185496	-0.0241805	-0.0673525	-0.194724	-0.133304	0.296614	0.657977	-0.0192098	0.00436839	-0.0299001	0.337137	-0.342299	0.0233971	-0.628663	0.296715	0.0220888	-0.149463	-0.0361756	-0.0685799	0.0916183
398	SUM 190PT(14)Lapatinib_4hr	0.097732	-0.0998476	0.19225	0.199459	0.278813	-0.000551743	0.38746	0.0384136	-0.0961379	-0.0935345	-0.080226	-0.0881758	0.22837	-1.23611	-1.26498	0.374871	0.00993105	2.86947	0.229314	-0.106001	-0.137047	1.11083	-0.0270202	-0.0328958	0.0623163	-0.0238157	0.0551335	0.00642002	0.0612578	-0.0848655	0.0904313	-0.131257	-0.114298	0.55643	0.788542	-0.130406	0.0405604	-0.438117	-0.152414	-0.324334	-0.187631	-0.693897	0.103625	0.25128	-0.318738	-0.168312	0.00809883	0.208165
399	SUM 190PT(15)AKTi_4hr	0.0841929	0.000228	0.191695	0.115241	0.224622	-0.0348925	0.332495	0.0190045	0.1876	-0.310223	-0.0180114	-0.151585	-0.471785	0.699461	1.00281	0.540708	-0.152706	2.86492	0.0919828	0.0431717	-0.206865	0.844939	-0.0840868	-0.0834758	0.0531143	-0.0757493	-0.0224276	2.2211e-05	0.079467	-0.166947	-0.0286661	-0.178293	-0.130912	0.407323	0.619067	0.0520218	-0.0213375	-0.311619	0.151746	-0.366708	-0.0822536	-0.648361	0.120099	0.166719	-0.0930989	0.183059	-0.0215547	0.0809319
400	SUM 190PT(16)Lap+AKTi_4hr	0.169112	-0.00489334	0.244025	0.240951	0.408429	-0.118562	0.347907	0.0140086	0.021867	-0.072585	0.0101248	-0.0535076	-0.0442775	0.00801873	0.472102	0.164272	-0.107855	3.07489	0.182458	-0.228435	-0.164747	1.0011	-0.127165	-0.0964081	0.0433792	0.0011235	0.0706016	0.044872	0.149249	-0.0869031	0.146112	-0.126481	-0.116541	0.64783	0.585315	0.033832	0.099428	-0.507835	-0.200579	-0.345802	-0.191151	-0.636677	-0.0285142	0.43867	-0.442692	0.106935	0.0730764	0.107075
401	SUM 190PT(17)DMSO_8hr	-0.0424774	-0.171893	0.0930745	0.19101	0.152697	0.285383	0.428824	0.0487899	-0.0186234	0.516579	-0.0732877	-0.205139	-0.0629782	0.437945	0.393718	0.240465	0.00810411	2.63605	0.271906	0.15709	-0.216099	1.13408	0.0204048	-0.00954598	0.0622174	-0.0772093	0.097489	-0.0656391	0.0232891	-0.339555	-0.20084	-0.159984	-0.203583	0.477273	0.996708	0.0853658	-0.0796231	-0.0514771	0.284301	-0.269338	-0.233719	-0.569326	-0.0189783	-0.091662	0.0141601	-0.249769	-0.0426569	-0.310473
402	SUM 190PT(18)Lapatinib_8hr	0.0320998	-0.240743	0.130042	0.272234	0.245829	0.111598	0.449	0.0666811	-0.0138397	0.0288477	-0.0986144	-0.14631	0.243456	-0.685398	-0.695111	0.238708	0.0411053	2.83535	0.161676	-0.207783	-0.243603	1.13405	0.0503285	-0.12276	0.111475	-0.0176889	0.14791	0.0582446	0.0805224	-0.18042	-0.125079	-0.0825194	-0.259791	0.622186	0.852156	0.208414	-0.00138829	-0.421295	0.0856067	-0.224899	-0.266979	-0.766849	-0.134278	0.173	-0.320854	-0.233499	-0.132922	0.0795008
403	SUM 190PT(19)AKTi_8hr	0.0182262	-0.100856	0.0982183	0.232646	0.179736	0.0880768	0.457753	0.0219969	-0.0310644	0.522847	-0.185343	-0.197379	-0.587856	1.08524	1.23588	0.267056	-0.0310277	2.62555	0.337831	0.132442	-0.169454	1.12692	0.0646409	-0.167605	0.100441	-0.116628	0.157057	0.00643637	0.106941	-0.233526	-0.175884	-0.137988	-0.187474	0.521954	0.997949	0.266706	0.00965361	-0.222177	0.29444	-0.333353	-0.337976	-0.60725	-0.304992	0.0321259	-0.200766	0.164308	-0.0887147	-0.43185
404	SUM 190PT(20)Lap+AKTi_8hr	0.225879	-0.102364	0.256287	0.161768	0.420594	-0.024262	0.287564	0.0872013	-0.106021	-0.0107857	-0.0384881	-0.122694	-0.13738	0.386072	0.711268	0.235162	0.0914122	2.85238	0.139718	-1.04455	-0.0750961	1.0315	-0.0777221	-0.0497736	0.20542	-0.0254212	0.0630522	0.060869	0.0220518	-0.0615139	0.000101536	-0.0248391	-0.0950781	0.58806	0.835078	0.888491	0.174341	-0.323386	0.0629962	-0.244088	-0.491126	-0.718721	-0.0403976	0.614603	-0.18076	-0.0947556	0.0103519	0.228442
405	SUM 190PT(21)DMSO_24 hr	-0.0134012	-0.123214	0.143259	0.107253	0.0320412	0.41457	0.315553	-0.00434267	0.0731748	-0.160082	0.169649	-0.170009	0.0259353	0.477719	0.370532	-0.0080763	-0.256268	2.71971	0.344855	-0.875235	-0.168259	1.00984	0.0307918	0.0445258	0.0378778	-0.0940273	-0.0156635	-0.126897	-0.0212982	-0.271736	-0.15487	-0.249903	-0.194771	0.469839	0.6667	0.0854761	-0.0167772	-0.161689	0.152274	-0.333484	-0.220537	-0.452574	-0.0175249	0.0882066	-0.299477	0.108825	-0.114833	-0.255952
406	SUM 190PT(22)Lapatinib_24 hr	0.115003	-0.123886	0.166381	0.14121	0.0435306	0.232153	0.259135	0.00748052	-0.0734513	-0.184652	-0.052974	-0.188416	0.0729975	0.0493738	0.0358473	0.00849494	-0.0281482	2.77846	0.0604299	-0.961546	-0.18387	1.07359	-0.0895597	-0.00621896	0.138534	0.0135839	0.0020931	0.0523852	0.0324356	-0.168454	-0.19131	-0.149463	-0.14311	0.783692	0.338805	0.0231553	-0.0974232	-0.353057	-0.280053	-0.398374	-0.389916	-0.773356	0.190635	0.251574	-0.225874	0.0861827	-0.0305853	0.0629298
407	SUM 190PT(23)AKTi_24 hr	0.154968	-0.112954	0.202633	0.182129	0.208559	0.0716549	0.348513	0.0102323	-0.018725	-0.40085	-0.0570331	-0.269657	-0.661631	0.789498	1.17603	0.04251	0.000347093	2.50302	0.0322934	-0.158879	-0.245819	1.02247	-0.199193	0.00516701	0.124472	0.0335375	0.0684582	0.0430948	0.165462	-0.191372	0.00513114	-0.130232	-0.0205419	0.357462	0.214901	0.162081	0.102237	-0.334682	0.16878	-0.396471	-0.347446	-0.579531	-0.0320632	0.219373	-0.304631	0.0559372	0.064062	-0.0359409
408	SUM 190PT(24)Lap+AKTi_24 hr	0.183451	-0.0228753	0.163433	0.424901	0.370138	-0.0827698	0.368889	0.121882	0.0216227	-0.182741	-0.0366255	-0.229355	-0.674117	0.602104	1.16639	0.0432155	-0.02902	2.7424	-0.180681	-1.71856	-0.270042	1.16007	-0.120641	-0.0192987	0.267105	0.131901	0.277027	0.110335	0.349279	0.139284	0.157301	-0.0442245	-0.0550561	1.03497	0.322173	0.359533	0.253482	-0.303537	-0.208837	-0.44189	-0.43624	-0.798935	0.113647	0.560697	-0.247725	0.144936	0.146409	0.143607
409	SUM 190PT(25)DMSO_48hr	-0.0400114	-0.172272	0.0461994	0.116405	0.178688	0.0636959	0.233187	0.000554629	0.0960265	0.227776	0.104671	-0.261766	-0.366301	0.874162	0.751486	-0.0308638	0.0143632	2.50163	0.181145	-0.140603	-0.240851	1.22899	0.0846166	-0.0486025	0.0673505	-0.0949924	0.0756849	0.0175691	0.047949	-0.298648	-0.242306	-0.131805	-0.217132	0.779399	0.37968	-0.0398788	-0.0603083	-0.431038	0.0845844	-0.336719	-0.292782	-0.280013	-0.0618725	0.140493	-0.154771	-0.365798	-0.0124672	-0.25503
410	SUM 190PT(26)Lapatinib_48hr	-0.0172975	-0.239775	-0.0926	0.206533	0.0782274	0.0276967	0.196982	-0.0205075	0.0373818	-0.0110016	0.126815	-0.254426	0.183609	0.378233	0.374877	0.311597	-0.00360289	2.43214	0.225234	0.0310062	-0.202577	1.29724	-0.0533206	-0.0771577	0.130996	-0.0456998	0.239866	0.034915	0.148758	-0.105432	-0.178566	-0.0939068	-0.161287	1.02501	0.455723	0.24195	0.00654812	-0.210324	-0.227835	-0.329113	-0.0586803	-0.216657	0.0580681	0.159747	-0.104428	-0.117879	-0.0128059	-0.43796
411	SUM 190PT(27)AKTi_48hr	-0.00449941	-0.101553	-0.0168769	0.11683	0.0887742	-0.165837	0.0488847	-0.0595951	0.0766054	0.327303	-0.309594	-0.272088	-0.695672	1.13339	1.29517	0.227022	-0.015786	2.74175	0.31253	0.0986157	-0.193875	1.23259	-0.0190092	-0.120763	0.18913	-0.0914154	0.227323	0.0998027	0.236236	-0.280327	-0.211593	-0.175724	-0.168514	0.476809	0.394407	0.178636	0.036749	-0.132572	0.166636	-0.434868	-0.128115	-0.264748	0.0933733	0.148095	-0.0363713	0.126843	-0.00791481	-0.365347
412	SUM 190PT(28)Lap+AKTi_48hr	0.105056	-0.0768773	0.0843406	0.139034	0.131161	-0.315831	-0.0981305	-0.0642371	0.0799014	-0.190197	-0.467564	-0.292672	-0.696023	0.88691	1.10402	0.366763	-0.0381518	2.81225	0.00779382	-0.0878233	-0.141272	1.25746	-0.098773	-0.0985215	0.28317	-0.0479767	0.330415	0.218225	0.317083	-0.137124	-0.0849808	-0.0274355	-0.11965	1.01274	0.0737122	0.188495	0.118127	-0.206274	-0.194235	-0.588635	0.0476597	-0.269655	0.0808665	0.524111	0.176054	0.168955	0.0773215	0.0519937
413	SUM 190PT(29)DMSO_72hr	0.031884	-0.1578	0.00232984	0.0480643	0.147119	-0.00997139	0.159092	0.0657243	0.0484145	-0.230411	0.175495	-0.20481	-0.292325	0.721946	0.810496	0.0538342	-0.0810926	2.41612	0.0448267	-1.10539	-0.221073	1.12976	-0.0373273	0.0211446	0.144636	-0.0548716	-0.0260825	-0.0292665	0.0126376	-0.255855	-0.122331	-0.187121	-0.225684	0.792088	0.377258	-0.0186241	0.0063581	-0.272661	0.218611	-0.489765	-0.291535	-0.326095	-0.0346078	0.123621	-0.128132	0.0951505	0.0273658	-0.0426604
414	SUM 190PT(30)Lapatinib_72hr	-0.0158669	-0.229502	-0.104048	0.154643	-0.0720477	-0.0490387	0.171652	-0.106555	0.144221	-0.188284	0.115226	-0.297556	0.303649	0.206976	0.244695	0.496917	-0.211298	2.45369	0.0106588	0.00241126	-0.151242	1.28533	-0.111085	-0.012845	0.239212	0.011812	0.148673	0.153374	0.215445	-0.1989	-0.0713128	-0.198027	-0.188599	1.12892	0.47519	0.196328	-0.0462775	-0.16381	-0.116965	-0.474621	0.017843	-0.199785	0.0804574	0.186749	-0.128164	0.369969	0.00292041	-0.207994
415	SUM 190PT(31)AKTi_72hr	0.0523548	-0.0581658	-0.0542242	0.164383	0.0533544	-0.150471	0.275393	-0.101932	0.16172	-0.310645	-0.22824	-0.316944	-0.575688	0.947882	1.30969	0.417611	-0.133735	2.70752	0.322349	0.0132223	-0.131094	1.42075	-0.142403	-0.0102454	0.126016	-0.0143166	0.173037	0.178919	0.2847	-0.208709	-0.0972694	-0.18809	-0.145942	0.524001	0.561876	0.481252	0.0723334	-0.0788906	0.261202	-0.534697	-0.0921871	-0.605945	0.131455	0.183527	-0.300068	0.20657	0.0962107	-0.474349
416	SUM 190PT(32)Lap+AKTi_72hr	0.0601447	-0.0763049	-0.124294	0.182122	-0.00349053	-0.526291	0.110681	-0.120436	0.0725499	0.282075	-0.755257	-0.301349	-0.794994	0.551353	1.1014	0.272355	-0.100079	2.77857	-0.508607	-0.369084	-0.00968645	1.50503	-0.246133	0.118713	0.278084	0.0450224	0.508662	0.273239	0.511295	-0.0669721	0.0131511	-0.0411542	-0.014346	1.41995	-0.153196	0.556817	0.174412	-0.326208	-0.153714	-0.761662	0.0538922	-0.252456	0.250014	0.908336	-0.0595221	0.161137	0.200574	-0.290908
417	SUM 225CWN(1)DMSO_1/2 hr	-0.140248	-0.216623	0.0594687	0.387018	0.0290351	0.119899	0.229597	-0.136725	0.0871616	0.561796	-0.0392265	0.019197	0.210686	-0.114142	-0.384159	-0.661289	-0.0900789	2.32494	0.0741423	0.11868	-0.153799	0.767627	0.07586	-0.0266911	-0.0334673	-0.0486845	0.798755	0.40209	0.730045	-0.244191	-0.244701	-0.0235913	-0.18678	-0.76056	0.0203585	0.415886	-0.0107309	-0.426202	-0.287234	-0.322069	-0.391669	0.117598	0.0479913	-0.215034	-0.0806792	-0.206318	-0.100894	0.452176
418	SUM 225CWN(2)Lapatinib_1/2 hr	0.0333424	-0.189228	0.17931	0.170459	-0.0768958	0.0853739	-0.0175753	-0.0551918	0.0251448	-0.058053	-0.0204951	0.0364704	0.211645	-0.32517	-0.595714	-0.557005	-0.0548036	2.22753	0.195331	-0.25438	-0.244004	0.511783	0.0175642	-0.0668745	0.0168391	-0.0909468	0.340303	0.357395	0.427984	-0.218867	-0.116793	-0.0810911	-0.160836	-0.504416	0.175366	0.194525	0.0112587	-0.270503	-0.134199	-0.249974	-0.369014	-0.0699482	-0.0462226	-0.169167	-0.093048	0.0121402	-0.130696	0.653271
419	SUM 225CWN(3)AKTi_1/2 hr	0.0804506	-0.166689	0.171657	0.102191	-0.111234	0.00543573	-0.051713	-0.0155553	0.11634	0.199138	-0.0842321	0.0329098	-0.0742058	0.509394	0.851041	-0.527082	-0.13361	2.17915	0.120815	-0.201248	-0.0798059	0.457968	-0.0951652	-0.166125	0.0112266	-0.122076	0.384555	0.311243	0.42151	-0.130556	-0.125604	-0.112709	-0.0863344	-0.547656	0.137564	0.203346	-0.0357253	-0.313924	-0.14757	-0.330944	-0.356837	0.0762075	-0.0176464	-0.141215	-0.0135356	0.0617225	-0.24274	0.57562
420	SUM 225CWN(4)Lap+AKTi_1/2 hr	0.106022	-0.0738453	0.19027	0.269569	-0.0304096	0.144714	0.0328602	0.115366	0.108971	-0.274092	0.0384703	0.0993512	0.0788558	0.332734	0.680139	-0.500383	-0.0683735	2.28348	0.0123118	-0.208341	-0.0417825	0.472636	-0.0225187	0.0156658	0.0839471	-0.00334575	0.346003	0.362389	0.518058	-0.091387	-0.0672949	-0.00499152	-0.0503558	-0.45256	0.211426	0.250242	0.121151	-0.212839	-0.229713	-0.349526	-0.342997	-0.0611509	-0.0778603	-0.0529188	-0.144981	0.155266	-0.0786327	0.617796
421	SUM 225CWN(5)DMSO_1hr	0.0358073	-0.183952	0.199717	0.19943	-0.208527	0.0776907	-0.0349463	-0.0616385	-0.0531647	0.0625002	-0.0157611	0.0568674	0.0920713	0.0739287	-0.0193377	-0.604768	-0.0904645	2.30565	0.0906482	-0.680326	-0.101868	0.460189	-0.120041	0.00262892	-0.0384779	-0.0249335	0.374286	0.269111	0.496554	-0.127104	-0.0144426	-0.105626	-0.0743662	-0.513608	0.0798252	0.300415	0.000685201	-0.256092	-0.211945	-0.255844	-0.409318	-0.120554	0.0494892	-0.0619008	-0.337718	-0.126376	-0.185248	0.509732
422	SUM 225CWN(6)Lapatinib_1hr	-0.00367148	-0.0867843	0.237894	0.163018	-0.0510326	0.000551743	0.054681	0.0582058	0.171995	-0.257546	0.045208	0.045572	0.278567	-0.940887	-1.04072	-0.591764	-0.15376	2.45111	0.0537073	-0.225347	-0.206398	0.434318	-0.0281024	-0.0318362	-0.0478688	-0.0233989	0.329985	0.378571	0.518385	-0.176838	0.0309622	-0.122354	-0.149513	-0.478437	0.180687	0.15606	0.0541948	-0.381987	-0.301261	-0.362423	-0.271572	-0.0441121	0.0897374	-0.164098	-0.18402	0.256518	-0.103116	0.562143
423	SUM 225CWN(7)AKTi_1hr	0.299431	-0.152908	-0.00170696	0.505697	-0.152345	-0.134755	0.304893	-0.110378	0.122001	-0.263695	0.0473586	-0.0894491	0.000608941	0.745662	1.2044	-0.836988	-0.3663	2.38218	0.0118112	-0.383277	-0.199563	0.668604	0.022815	-0.135578	-0.096269	-0.00909709	0.610914	0.345031	0.780116	-0.339518	-0.190943	-0.252005	-0.2233	-0.590619	-0.0273404	0.225208	-0.0142801	0.196919	-0.437914	-0.498352	-0.376576	-0.00198627	-0.209616	-0.269788	-0.335266	0.0177486	-0.217407	0.284976
424	SUM 225CWN(8)Lap+AKTi_1hr	-0.162134	-0.137558	0.0400051	0.662042	-0.110946	-0.188531	0.344993	0.0120358	0.433884	0.197427	0.0135213	0.0484309	0.277332	0.0729063	0.512951	-0.74968	-0.333311	2.7733	0.0151456	-0.192783	-0.126802	0.907922	0.126963	-0.151438	-0.0954104	0.0335726	0.631632	0.457372	0.867753	-0.299771	-0.122025	-0.192861	-0.209755	-0.500997	-0.0281552	0.14163	0.0146176	-0.382873	-0.377842	-0.461775	-0.262322	0.038459	0.00176718	-0.20082	-0.173954	0.198144	-0.117675	0.212377
425	SUM 225CWN(9)DMSO_2hr	0.0134457	0.0499769	0.126463	0.0184976	-0.179507	-0.0396522	-0.128986	-0.194299	-0.116045	0.125163	-0.294494	-0.0057236	0.00429728	0.108139	-0.129231	-0.695408	-0.134071	2.0227	0.132655	0.616102	-0.0192296	0.420259	-0.0463614	-0.121008	-0.0779349	-0.201646	0.494113	0.244367	0.305356	-0.319244	-0.258928	-0.187847	-0.240165	-0.650916	0.124393	0.149456	-0.00861202	-0.40425	0.110886	-0.354115	0	0.163954	0.227876	-0.202768	0.292109	-0.130306	-0.0724652	0.669262
426	SUM 225CWN(10)Lapatinib_2hr	0.101971	0.0694795	0.179204	0.173927	0.170591	-0.0579001	-0.0669186	0.157347	0.0132923	-0.551934	-0.0196438	0.0337297	0.25995	-1.77146	-1.70897	-0.589548	-0.0746553	2.24983	0.1511	-0.166625	-0.0394154	0.553488	-0.0239056	-0.201096	0.0499587	-0.0410175	0.632733	0.385095	0.406544	-0.111089	-0.0726372	-0.0845269	-0.105448	-0.514479	0.211431	0.0408264	-0.00524806	-0.388188	-0.0550212	-0.309527	-0.198177	0.187165	0.0757604	-0.0733829	-0.0209569	-0.0148865	0.0119996	0.760067
427	SUM 225CWN(11)AKTi_2hr	0.122906	0.0812112	0.182083	-0.0770224	0.00982576	0.00812057	-0.0409335	0.0223686	-0.0628649	-0.952295	-0.0232681	0.0127304	-0.214108	0.701718	0.928167	-0.611909	-0.00989177	1.88534	0.276768	0.172003	0.127403	0.266979	-0.155024	-0.221905	-0.00966884	-0.120331	0.204711	0.325331	0.178294	-0.0827915	-0.0600415	-0.0097179	-0.0195715	-0.553216	0.184425	0.132231	0.0254771	-0.352406	-0.0238476	-0.250167	-0.0887738	0.0811017	0.226389	-0.0943797	0.214877	-0.074639	-0.0117714	0.726178
428	SUM 225CWN(12)Lap+AKTi_2hr	0.106954	0.0392543	0.167949	0.333896	0.16725	-0.129845	-0.10085	0.162937	0.180419	-0.648069	-0.00664252	0.0667577	0.232487	-0.552756	-0.287647	-0.579026	-0.162952	2.28502	0.099684	-0.752723	0.14841	0.512504	-0.0368627	-0.202978	0.042054	-0.0696129	0.55198	0.429756	0.511036	-0.194858	-0.110568	-0.125432	-0.0207808	-0.508088	0.202988	0.126357	0.0516086	-0.423155	-0.0963714	-0.382655	-0.193875	0.153384	0.151983	-0.126133	0.168579	0.247354	0.0362988	0.597126
429	SUM 225CWN(13)DMSO_4hr	0.0877065	0.0381276	0.13179	-0.00386251	-0.156447	0.116293	0.11176	-0.101433	-0.0226308	-0.480898	-0.0988223	-0.114126	0.0200203	-0.0140338	-0.272481	-0.545157	-0.131166	2.05448	0.0820882	-0.26231	0.091146	0.388801	-0.124184	0.141334	0.0182148	-0.108246	0.610654	0.359784	0.308279	-0.208363	-0.50937	-0.156165	-0.0617591	-0.500186	0.145843	0.0515372	0.0752651	-0.24445	-0.0814373	-0.41164	-0.161526	0.0546725	0.370117	-0.0755069	0.137465	0.350715	-0.0409354	0.644036
430	SUM 225CWN(14)Lapatinib_4hr	0.0941486	0.0125916	0.100927	0.213341	0.120568	-0.144586	0.0233217	-0.0991968	0.0279825	-0.299388	-0.0236716	0.111279	0.225538	-1.99548	-1.71723	-0.540694	-0.224363	2.1413	0.157246	-0.296081	0.035397	0.417436	-0.158186	0.0155453	0.102091	0.0555898	0.541132	0.385467	0.562053	-0.188285	0.00578159	-0.11032	-0.0616575	-0.440674	0.155414	0.0259063	0.117453	-0.602323	-0.142489	-0.38572	-0.0752754	0.115446	0.272268	-0.0635	0.115476	0.402028	0.128467	0.577049
431	SUM 225CWN(15)AKTi_4hr	0.0788741	0.0766974	0.0993953	-0.0410582	-0.121495	0.00845921	0.213173	-0.125153	0.0421162	-1.01758	-0.0493296	-0.0265018	-0.334943	0.691997	0.961825	-0.621959	-0.212338	2.09241	0.193959	-0.411001	0.0767616	0.298213	-0.14564	-0.0377834	-0.00284204	-0.0737279	0.22973	0.45363	0.193856	-0.19707	0.00636949	-0.0434363	-0.00112191	-0.454284	0.118357	0.177169	0.0713533	-0.463125	-0.197097	-0.384311	-0.183154	0.0670507	0.132947	-0.0652182	0.135405	0.421846	-0.0153441	0.572152
432	SUM 225CWN(16)Lap+AKTi_4hr	0.0654172	0.0524779	0.120002	0.500727	-0.00932341	-0.232281	0.170477	-0.162944	0.19589	-0.413675	-0.015454	0.0324688	0.210958	-1.08088	-0.573614	-0.61564	-0.258484	2.34867	0.0353902	-0.27349	0.0969566	0.530916	-0.0921901	-0.0683842	-0.00640917	-0.0371275	0.627054	0.536089	0.620747	-0.21662	-0.0298931	-0.012927	-0.0191066	-0.357145	0.133397	0.111153	-0.0144977	-0.66901	-0.202532	-0.408282	-0.128302	0.0972149	0.172712	0.0490209	0.104398	0.415932	0.0320854	0.404929
433	SUM 225CWN(17)DMSO_8hr	-0.0251321	0.11607	0.162329	0.136939	-0.132773	0.187429	0.0352755	-0.0756209	0.425418	-0.0935298	-0.067995	0.0244654	-0.0467175	0.00950409	-0.16052	-0.709495	-0.04429	2.06771	0.293092	0.166806	-0.0185285	0.436512	-0.0525217	-0.0330536	0.0332332	-0.0731232	0.514133	0.453808	0.357714	-0.223954	-0.217276	0.0118767	-0.0191066	-0.552802	0.0580351	0.487047	0.0716818	-0.288552	-0.000499288	-0.199178	-0.0413837	0.195908	0.165447	-0.0663852	0.430546	0.47844	0.0404054	0.57079
434	SUM 225CWN(18)Lapatinib_8hr	0.0763532	0.106293	0.204368	0.259629	0.208161	-0.128265	0.0852482	-0.168342	0.280462	-0.321044	0.0123126	0.0826574	0.365625	-1.80749	-1.6796	-0.647988	-0.0968053	2.29058	0.118331	-0.20752	-0.0704214	0.616697	0.0848948	-0.121432	0.0647147	0.000382669	0.641219	0.511717	0.406485	-0.167422	-0.126149	-0.063639	-0.0500032	-0.517894	0.0311687	0.251818	0.0165623	-0.610415	-0.1254	-0.275966	-0.110534	0.303502	0.238034	-0.0182505	0.400263	0.0906433	0.110856	0.554863
435	SUM 225CWN(19)AKTi_8hr	0.0917988	0.0446365	0.170212	0.215416	0.0852443	0.048648	0.0534334	-0.0379677	0.137377	-0.443397	-0.0896253	-0.0104537	-0.437206	0.911359	1.14433	-0.660283	-0.0494537	2.23069	-0.0579002	0.0430721	0.00846638	0.391678	-0.0245704	-0.143844	0.0155791	-0.0689664	0.544414	0.487801	0.429746	-0.164252	-0.109992	-0.0135982	0.0139663	-0.541642	0.0200542	0.343508	0.111557	-0.410928	-0.0676433	-0.292834	-0.127635	0.0894009	0.212858	-0.00778734	0.276509	0.415565	0.00127949	0.118982
436	SUM 225CWN(20)Lap+AKTi_8hr	0.13364	0.121795	0.257674	0.144341	0.281111	-0.137996	-0.0402589	-0.0632655	0.214529	-0.799429	-0.0540042	0.102749	0.197404	-0.547819	-0.113668	-0.510065	-0.0695255	2.22004	-0.00144544	-0.238718	0.170588	0.356495	-0.0431247	-0.0837855	0.0680402	0.00726443	0.478509	0.445972	0.33609	-0.119486	-0.00446273	-0.0188391	0.09134	-0.389757	0.134306	0.136333	0.140989	-0.545545	-0.0842061	-0.276879	0.0713862	0.238187	0.400613	0.0216715	0.398066	-0.0319707	0.0570617	0.622613
437	SUM 225CWN(21)DMSO_24 hr	0.0725719	0.0174504	0.138981	0.20224	-0.198352	0.0551756	-0.0422208	-0.159919	0.152377	-0.533218	-0.0111977	0.00935365	-0.0598161	0.181511	0.00219202	-0.755736	-0.13185	1.98672	0.212246	-0.453798	0.068324	0.458372	-0.162374	0.0692964	-0.00813169	-0.0852253	0.513746	0.558014	0.570266	-0.146735	-0.0556803	-0.117483	0.00899633	-0.491113	-0.000407262	-0.0693862	0.0737076	-0.501891	-0.329551	-0.247933	-0.132687	0.116216	0.32311	-0.070455	0.210367	0.484402	-0.0121768	0.484155
438	SUM 225CWN(22)Lapatinib_24 hr	0.0836882	0.0542758	0.252235	0.285341	0.00491325	-0.154655	0.0556699	-0.167933	0.160619	-0.650783	-0.145332	0.036061	0.205023	-1.25113	-1.49014	-0.538536	-0.0980814	2.14283	0.0358956	-0.502521	0.109725	0.422553	-0.151518	0.00636741	0.080991	0.0077249	0.388351	0.490237	0.415144	-0.201034	-0.0382694	-0.0279183	0.0666558	-0.123487	-0.026332	-0.149964	0.0925753	-0.601689	-0.375202	-0.342346	-0.0890389	0.202358	0.347454	0.0150829	0.34978	0.512691	0.0622369	0.489999
439	SUM 225CWN(23)AKTi_24 hr	-0.109281	-0.164331	0.0136599	0.90552	0.0438108	-0.0403718	0.664011	-0.190223	0.518292	0.0461011	-0.294761	0.138828	-0.436768	1.35126	1.73139	-0.711241	-0.288891	2.69955	0.11691	-0.0326373	-0.116822	1.19401	0.262587	-0.0948219	-0.0271698	0.153049	1.44313	0.970021	1.1002	-0.471257	-0.167135	-0.153138	-0.116887	-0.417609	-0.222497	0.152459	0.0329171	-0.604005	-0.522065	0.125207	-0.319019	0.231486	0.160576	-0.147045	-0.255721	0.384605	0.0621616	0.339902
440	SUM 225CWN(24)Lap+AKTi_24 hr	0.106127	0.047023	0.0963781	0.605927	-0.0235285	-0.324498	0.221819	-0.239464	0.379931	-0.258082	-0.182754	0.0696014	0.0111081	-0.0453426	0.573191	-0.612346	-0.208939	2.34716	-0.0722779	-0.213211	0.141784	0.689457	-0.0104577	-0.0649607	-0.0630544	0.0988554	0.73725	0.683213	0.66974	-0.239823	-0.0176679	0.0294686	0.0568407	0.0564313	-0.141521	-0.0400795	0.100683	-0.645852	-0.352906	-0.409324	-0.0550679	0.238034	0.40136	0.00526578	0.328068	0.598283	0.190489	0.375001
441	SUM 225CWN(25)DMSO_48hr	0.00526102	0.0353142	0.156891	0.236478	-0.175391	0.0385189	-0.120424	-0.160598	0.325357	-0.295181	0.133255	-0.029665	0.082193	0.164978	-0.282622	-0.681703	-0.142153	1.85839	0.496371	0.176561	0.106967	0.784733	0.0280812	-0.00756094	0.0390853	-0.0700034	0.60628	0.538601	0.517467	-0.319303	-0.226517	-0.0321313	-0.0941175	-0.492748	-0.0967408	0.0143705	-0.011352	-0.463411	-0.233115	-0.266004	0.00968941	0.147544	0.135071	-0.147362	0.392705	0.144197	0.0118514	0.391629
442	SUM 225CWN(26)Lapatinib_48hr	0.0766921	0.0964292	0.187332	0.328886	0.0280393	-0.071686	-0.160183	-0.0583926	0.122329	-0.37411	-0.187705	0.0262163	0.200847	-0.944015	-1.36164	-0.65114	0.0343939	2.11417	-0.162469	-0.309581	0.0243027	0.715096	-0.152479	0.088012	0.0915722	-0.0094056	0.629231	0.524328	0.536023	-0.142981	-0.0966323	0.0851354	0.0348154	0.127159	-0.223207	0.0346046	0.126338	-0.567512	-0.572555	-0.306908	-0.340347	0.227472	0.260331	0.0236959	0.58503	0.507529	0.122461	0.393293
443	SUM 225CWN(27)AKTi_48hr	0.0762996	0.0316508	0.226734	0.433149	0.16094	-0.11927	-0.0181624	-0.0159713	0.448691	-0.611975	-0.234643	0.0319123	-0.63909	1.09398	1.29541	-0.520307	-0.0411427	2.42974	0.197929	-0.341265	0.0827499	0.759301	-0.0521096	-0.0828133	0.108249	0.0267416	0.994477	0.719824	0.847807	-0.255099	-0.166843	0.0270042	0.0464601	-0.340469	-0.100893	0.151824	0.128622	-0.463235	-0.423341	-0.281268	-0.261797	0.137731	0.237202	-0.126971	0.396485	0.311072	0.0163143	0.596925
444	SUM 225CWN(28)Lap+AKTi_48hr	0.0819764	0.0951758	0.124979	0.261295	0.289615	-0.296599	-0.245864	-0.0912184	0.161745	-0.894108	-0.351986	0.0248497	-0.229124	0.121928	0.665461	-0.284355	0.0571071	2.29058	-0.142342	-0.396502	0.0451476	0.58846	-0.22855	0.00455874	0.0352036	-0.0215659	0.585442	0.546396	0.559162	-0.175501	-0.0869546	0.037976	0.0543813	0.101774	-0.0625226	-0.0668303	0.147741	-0.475746	-0.426906	-0.358194	-0.191968	0.248856	0.589594	0.00769497	0.541106	0.554328	0.136782	0.437786
445	SUM 225CWN(29)DMSO_72hr	0.0985801	0.0315275	0.19434	0.373759	-0.160534	-0.0875527	-0.042919	-0.134972	0.320874	-0.556108	0.00966337	-0.0717084	-0.232437	0.469757	0.233893	-0.709606	-0.197428	2.01184	0.149251	-0.379202	0.12846	0.857236	-0.0118386	0.0717429	0.0892058	-0.0192333	0.556512	0.545805	0.576476	-0.203207	-0.0866493	-0.0748734	0.0499912	-0.231249	0.0288901	-0.0659343	0.147727	-0.478177	-0.308494	-0.371695	-0.0848797	0.212024	0.439235	-0.119038	0.416842	0.507852	0.0875215	0.443982
446	SUM 225CWN(30)Lapatinib_72hr	0.0864143	-0.00913083	0.0688837	0.452577	-0.191132	-0.104972	0.0275763	-0.203722	0.198604	-0.424805	-0.237866	0.0195014	0.2337	-0.800156	-0.98111	-0.67558	-0.163592	2.25757	-0.00965644	0.0624267	0.224754	0.949193	-0.141176	0.107007	0.115774	0.016805	0.534176	0.634861	0.583749	-0.280196	-0.076476	-0.0622405	0.000514556	0.517029	-0.240429	0.110133	0.146423	-0.683578	-0.499101	-0.514784	-0.164912	0.166421	0.566677	-0.0344513	0.473185	0.528235	0.115301	0.0324729
447	SUM 225CWN(31)AKTi_72hr	-0.00363204	-0.0375396	0.194179	0.315897	-0.174647	-0.180521	0.0683809	-0.109366	0.170591	-0.708742	-0.382459	-0.175675	-0.749792	0.869311	1.21432	-0.441445	-0.0129681	2.61795	0.00144544	-0.647201	0.0350802	0.786872	-0.264481	-0.0144071	0.0195203	0.00673311	1.04848	0.69582	0.582359	-0.298213	-0.0610222	-0.0142921	0.0186674	-0.267628	-0.15232	0.0600085	0.175227	-0.474713	-0.58433	-0.344815	-0.167411	0.0128016	0.154393	0.033025	0.261846	0.446628	0.0542073	0.56812
448	SUM 225CWN(32)Lap+AKTi_72hr	0.573527	-0.480904	-0.245557	1.51159	-0.342018	-0.734438	0.574294	-0.580768	0.690655	0.0357393	-0.892706	0.102216	0.0117393	-0.310839	1.4269	-1.17117	-0.566608	3.11625	-0.815146	0.167694	0.669368	1.62661	0.429471	-0.27798	-0.0866524	-0.0684312	1.7166	1.2954	1.34948	-0.66287	0.580196	-0.370222	-0.406639	1.28513	-0.533356	0.0761053	-0.041709	-0.942539	-0.565626	-1.27782	-0.292364	0.203136	0.202817	-0.24679	-0.151328	0.0172193	0.00296271	-0.906537
449	UACC 812(1)DMSO_1/2 hr	-0.0995883	-0.253256	-1.01372	0.134359	-0.0694595	0.0351068	-0.201422	-0.148412	0.228222	-0.166338	0.171939	-0.229055	0.072222	-1.0979	-1.67981	0.185131	-0.14251	-0.829576	-1.22953	1.08166	-0.0755869	-0.0883342	0.0732647	-0.2828	-0.142838	0.322375	0.0303421	-0.133056	-0.169198	-0.2538	-0.210917	-0.0399441	-0.0213316	-0.446947	-0.232437	0.00545675	-0.0992334	-0.0967752	-0.0108497	0.137911	-0.0527308	0.407861	-0.0075942	-0.296867	-0.166298	-0.102818	-0.121757	-0.340217
450	UACC 812(2)Lapatinib_1/2 hr	0.0482893	-0.187563	-0.954819	0.147086	-0.176055	0.00594242	-0.221588	-0.0531876	0.11418	-0.324817	0.186857	-0.166589	-0.0162075	-1.47013	-1.80551	0.122185	0.00698233	-0.621611	-1.09849	0.749617	-0.00737493	-0.225639	0.0577556	-0.216625	-0.119439	0.368457	0.00472037	-0.125777	-0.18091	-0.188325	-0.177972	-0.0279183	0.0679261	-0.371041	-0.148989	-0.0242247	-0.0803229	-0.0649998	-0.00213722	0.175175	-0.0213548	0.509356	-0.137553	-0.20042	-0.0862424	-0.147892	-0.0747343	-0.695313
451	UACC 812(3)AKTi_1/2 hr	-0.0238491	-0.223062	-0.941679	0.156335	-0.0816224	0.022749	-0.162362	-0.0985153	0.137113	-0.239179	0.232869	-0.291436	0.018831	-0.0963761	-0.41139	0.162688	-0.0973264	-0.617358	-1.20978	1.13282	-0.0275119	-0.186508	0.0403742	-0.274981	-0.12677	0.406132	0.0277967	-0.142463	-0.149873	-0.27862	-0.229473	-0.0213909	0.000934729	-0.458224	-0.181688	-0.0400529	-0.0806376	-0.115978	0.0592677	0.13612	-0.00682083	0.427774	0.20788	-0.24712	-0.17479	0.028347	-0.0805666	-0.579641
452	UACC 812(4)Lap+AKTi_1/2 hr	0.00957895	-0.235522	-0.959946	0.11578	-0.102776	-0.0313786	-0.19539	-0.114488	0.258786	-0.392285	0.121122	-0.213143	-0.0263048	-0.388116	-0.268625	0.210969	-0.122955	-0.614342	-1.18103	0.688451	0.0885862	-0.130793	0.0392622	-0.231916	-0.0886715	0.368753	-0.0272259	-0.104956	-0.209279	-0.263678	-0.148504	-0.0537551	-0.00747199	-0.4414	-0.143729	-0.0154546	-0.030427	-0.134238	-0.00300405	0.115954	0.0789086	0.615339	0.200677	-0.215496	-0.113429	0.0016633	-0.0891458	-0.765612
453	UACC 812(5)DMSO_1hr	-0.094752	-0.280468	-0.956316	0.170427	-0.277679	0.0510085	-0.082196	-0.136608	0.176872	-0.143555	0.18613	-0.188486	-0.0139764	-1.08239	-1.65979	-0.159994	-0.124613	-0.627397	-1.17298	0.573112	0.010079	-0.208965	0.00279426	-0.153352	-0.114887	0.428261	0.0343996	-0.102021	-0.131069	-0.216646	-0.13709	-0.000507557	0.123813	-0.367547	-0.154522	-0.104809	-0.0316201	-0.0511135	-0.0443217	0.0408854	0.053362	0.443948	0.30024	-0.267604	-0.284827	-0.0885141	-0.170446	-0.662996
454	UACC 812(6)Lapatinib_1hr	-0.135525	-0.186817	-1.02474	0.204404	-0.189171	-0.0263509	-0.0320991	-0.104596	0.202118	-0.252397	0.233411	-0.160249	0.04144	-1.75971	-2.06308	-0.155625	-0.077856	-0.56185	-1.15207	0.664082	0.0604715	-0.252231	0.0408699	-0.197488	-0.128096	0.433058	0.0103417	-0.0957288	-0.101694	-0.257681	-0.0618534	-0.0164157	0.182225	-0.307182	-0.139653	-0.021373	-0.0281944	-0.0796996	0.0402932	0.0614191	0.0733522	0.435104	0.19011	-0.191833	-0.0767382	0.0163249	-0.106295	-1.06135
455	UACC 812(7)AKTi_1hr	-0.14857	-0.308485	-1.0719	0.207763	-0.43236	-0.0264665	0.100261	-0.209017	0.323199	-0.142354	0.300826	-0.263363	-0.136428	0.00588784	0.119051	-0.103442	-0.171501	-0.581596	-1.22767	-0.119646	-0.000429858	-0.195074	0.0780856	-0.237327	-0.142579	0.495399	0.0617305	-0.120262	-0.123121	-0.385292	-0.176854	-0.0498798	0.00841558	-0.349015	-0.185585	-0.0313685	-0.050161	0.00558102	-0.149505	0.0165368	-0.0289081	0.33709	0.115511	-0.273893	-0.307463	0.0836602	-0.147083	-0.805851
456	UACC 812(8)Lap+AKTi_1hr	-0.131233	-0.352089	-0.983238	0.23832	-0.420046	-0.0678266	0.0442273	-0.180892	0.346386	-0.00948276	0.185922	-0.265379	-0.224308	-0.647561	-0.448129	-0.0913731	-0.153298	-0.561494	-1.1782	0.0420106	0.0598292	-0.25595	0.0174372	-0.249816	-0.217639	0.419157	0.0652798	-0.121002	-0.276645	-0.336836	-0.116617	-0.00310719	0.041989	-0.304494	-0.239498	-0.0826412	-0.0996372	-0.163544	-0.0525217	0.0545826	0.130507	0.492197	-0.0434082	-0.258697	-0.241693	0.0502218	-0.0828923	-0.865073
457	UACC 812(9)DMSO_2hr	-0.0350116	-0.225041	-1.01891	0.20229	-0.234934	0.0615325	-0.0542453	-0.0999832	0.12957	0.188514	0.305346	-0.244975	0.0542276	-1.07417	-1.7139	-0.251061	-0.115501	-0.744037	-1.11706	0.769994	-0.0557238	-0.022021	0.121043	-0.309343	-0.15441	0.446045	0.0828722	-0.116241	-0.0535807	-0.255729	-0.200705	-0.000579999	0.0912423	-0.388205	-0.188444	-0.116846	-0.0423398	-0.114082	-0.0182235	0.0861455	0.0344351	0.4985	-0.11561	-0.30857	-0.155111	-0.198631	-0.0555939	-0.562997
458	UACC 812(10)Lapatinib_2hr	-0.0426177	-0.279491	-0.968692	0.227432	0.0299366	-0.0296819	-0.143078	-0.062047	0.215883	-0.142219	0.248223	-0.200151	0.0885838	-1.79338	-1.89351	-0.322263	-0.0190506	-0.727511	-1.16817	0.560542	-0.0678654	-0.0596359	0.136743	-0.382945	-0.0866068	0.403205	0.121993	-0.0843228	-0.0659097	-0.191259	-0.144607	0.0422065	0.0805045	-0.376645	-0.164821	-0.0723469	-0.0461539	-0.200682	-0.081886	0.116313	-0.106977	0.551273	0.00319017	-0.238245	-0.273692	-0.15895	-0.0822804	-0.50507
460	UACC 812(12)Lap+AKTi_2hr	-0.00304791	-0.294437	-0.979538	0.118292	0.0104677	-0.033527	-0.187659	-0.0891973	0.185546	-0.500987	0.19711	-0.188746	0.0232459	-0.766521	-0.714313	-0.0607321	-0.11917	-0.630438	-1.18802	0.445677	-0.0452383	-0.0965047	-0.0147187	-0.258922	-0.0507584	0.388057	0.00621201	-0.0435092	-0.149731	-0.143023	-0.10938	0.0274539	0.0390119	-0.365277	-0.102281	-0.131519	0.0183074	-0.202996	-0.0498586	0.153444	0.000185336	0.621276	0.19595	-0.241512	-0.343529	-0.0569223	-0.0496702	-0.863443
461	UACC 812(13)DMSO_4hr	-0.0963027	-0.290113	-0.876388	0.106047	-0.203708	-0.00110051	-0.165218	-0.128164	0.0624051	-0.115299	0.111382	-0.151654	-0.126084	-1.02186	-1.52537	0.016231	-0.0494485	-0.59998	-1.1216	0.612114	0.0508609	-0.185859	-0.127717	-0.120714	-0.0426978	0.367138	-0.0300835	-0.0424075	-0.220967	-0.159965	-0.0482115	0.017863	0.18647	-0.319885	-0.0776908	0.00650801	0.0234247	-0.231054	0.0409322	0.0895609	0.195678	0.470989	-0.0214307	-0.141834	-0.255505	-0.127841	-0.0427475	-0.606741
462	UACC 812(14)Lapatinib_4hr	-0.0555449	-0.267618	-0.895023	0.152054	-0.38457	-0.0193074	-0.182274	-0.211557	0.192143	-0.370713	0.176786	-0.117805	-0.0675912	-1.80899	-2.05528	0.171512	-0.0268021	-0.524045	-0.988803	0.618479	0.112991	-0.190962	-0.0698584	-0.206852	-0.0878901	0.383176	-0.0607513	-0.0485021	-0.219633	-0.186654	-0.00730859	0.0552297	0.105944	-0.242787	-0.0800076	-0.0530592	0.0238877	-0.191707	-0.0849036	0.111905	0.118928	0.51359	0.312586	-0.0644827	-0.164571	-0.213762	0.0234961	-0.758317
463	UACC 812(15)AKTi_4hr	-0.139091	-0.495415	-1.00502	0.203163	-0.422212	-0.0160835	0.0413446	-0.266072	0.215284	-0.107836	0.188935	-0.227605	-0.299367	0.0971088	0.359116	0.183307	-0.158728	-0.603983	-1.18657	0.448501	-0.113866	-0.153706	-0.0826907	-0.206031	-0.124426	0.524119	0.0243272	-0.0652212	-0.196333	-0.302682	-0.0844523	-0.055651	-0.0240228	-0.326652	-0.177794	0.0505737	-0.0117814	-0.167411	-0.0757836	0.0375186	-0.0401691	0.441117	0.181732	-0.179531	-0.321572	0.0122231	-0.0657352	-0.688317
464	UACC 812(16)Lap+AKTi_4hr	-0.113684	-0.514842	-0.919256	0.453015	-0.386542	-0.135231	-0.0483418	-0.222282	0.238509	-0.613281	-0.0243524	-0.236745	-0.278734	-0.79101	-0.57637	0.125647	-0.121971	-0.57377	-1.21989	0.514995	-0.016609	-0.234181	-0.100834	-0.2974	-0.154501	0.352905	0.0627041	-0.105429	-0.347054	-0.296763	-0.0274546	0.000507557	0.115418	-0.599749	-0.232043	-0.227583	-0.0809722	-0.282084	-0.153125	0.0679064	0.121994	0.521533	-0.0537637	-0.125491	-0.189898	0.00995997	-0.00473221	-0.796317
465	UACC 812(17)DMSO_8hr	-0.0831476	-0.137652	-0.882792	0.0971036	-0.13851	0.0226608	-0.247255	-0.126665	0.143687	0.346147	0.253687	-0.173159	0.00401374	-0.860502	-1.62482	0.0427931	-0.00954148	-0.698934	-1.03964	1.21585	-0.0107223	-0.194505	-0.0375935	-0.226643	-0.114221	0.340539	-0.00535066	-0.123385	-0.227152	-0.25738	-0.173053	0.0366455	0.14063	-0.382221	-0.172393	-0.11795	-0.0435255	-0.191353	-0.0140472	0.234645	0.0419646	0.579096	-0.133595	-0.186816	0.089079	-0.257189	-0.0144044	-0.410402
466	UACC 812(18)Lapatinib_8hr	0.0250992	-0.206638	-0.8449	0.0995964	0.0700953	-0.00147996	-0.212496	-0.0751265	0.270896	-0.329056	0.208068	-0.130756	-0.0355363	-1.66733	-2.00673	0.103449	0.0154667	-0.607913	-1.04543	0.788662	0.0369489	-0.12585	-0.0284531	-0.270762	-0.0033272	0.373122	-0.00701633	-0.0308324	-0.161588	-0.170696	-0.0773684	0.0977294	0.217214	-0.278394	-0.1109	-0.0464397	0.015567	-0.209211	0.034286	0.208916	0.0374783	0.578155	0.394074	-0.146072	-0.0564215	-0.00549101	-0.0158467	-0.38924
467	UACC 812(19)AKTi_8hr	-0.0134012	-0.167693	-0.903386	0.124141	-0.246331	0.00900959	-0.188231	-0.13488	0.254469	-0.299774	0.237523	-0.160213	-0.243581	0.262007	0.395698	-0.139934	-0.0341446	-0.591695	-1.15746	1.11441	0.00927961	-0.187568	-0.0196469	-0.212248	-0.0730111	0.358867	-0.0245028	-0.0834412	-0.177284	-0.214599	-0.154063	0.0525343	0.172105	-0.314879	-0.168809	-0.0859364	0.0182854	-0.208056	-0.000148837	0.106359	0.0718421	0.534609	0.344105	-0.242702	-0.0085733	0.0152479	-0.164937	-0.443293
468	UACC 812(20)Lap+AKTi_8hr	-0.044319	-0.153805	-0.802286	0.0810372	0.00828283	-0.0232646	-0.270912	-0.127435	0.0927847	-0.294615	0.155494	-0.131202	-0.135051	-0.366526	-0.240493	-0.0656543	0.00100342	-0.526925	-1.12854	1.07056	0.110892	-0.168591	-0.0778498	-0.218402	-0.00966884	0.325582	-0.0692051	-0.0819262	-0.27782	-0.138629	0.00180623	0.0768645	0.21643	-0.278141	-0.0307566	-0.134305	0.0561766	-0.142787	0.05491	0.208541	0.184098	0.536066	0.466262	-0.0800705	0.0654148	-0.277279	-0.00609624	-0.64528
469	UACC 812(11)AKTi_2hr	-0.0228431	-0.198072	-0.891587	0.141786	-0.0382069	-0.0285624	-0.177605	-0.162564	0.130935	-0.28553	0.267638	-0.205835	-0.169052	0.193335	0.220465	-0.0889546	-0.133055	-0.58929	-1.18342	1.13953	-0.0349618	-0.101858	-0.00313233	-0.303688	-0.0981482	0.3865	0.0253817	-0.177745	-0.151709	-0.245103	-0.226764	0.00850887	0.102723	-0.391224	-0.140933	-0.0869046	-0.0543756	-0.198288	-0.069758	0.0218159	0.117363	0.494212	0.200769	-0.238159	-0.14422	0.0517744	-0.117463	-0.744868
469	UACC 812(21)DMSO_24 hr	-0.103914	-0.262462	-0.837057	0.164506	-0.317875	0.0369913	-0.0896789	-0.181453	0.116593	-0.20233	0.200876	-0.327898	-0.0666588	-0.367346	-1.28238	-0.00592434	-0.0491795	-0.537629	-1.14796	1.12948	0.0373314	-0.132223	-0.532219	-0.130699	-0.0607964	0.381144	-0.0400578	-0.0424696	-0.223846	-0.165721	-0.0583527	0.202774	0.378404	-0.314265	-0.121456	-0.149014	0.0476415	-0.32484	-0.149162	0.103081	0.021042	0.509843	-0.0148671	-0.164559	-0.127215	0.0308373	-0.0451175	-0.488851
470	UACC 812(22)Lapatinib_24 hr	-0.0628275	-0.354536	-0.834289	0.142373	-0.301687	-0.084274	-0.109711	-0.314471	0.162554	-0.280575	0.200766	-0.263063	-0.114157	-1.36556	-2.01156	0.0197341	-0.023342	-0.530383	-1.05072	1.16809	0.0526816	-0.136521	-0.321489	-0.141837	-0.0180023	0.413896	-0.0500299	0.079461	-0.231152	-0.128429	0.0117302	0.212818	0.361616	-0.113598	-0.112764	-0.164452	0.0624206	-0.137453	-0.144155	0.0314137	0.0608872	0.509091	-0.0446633	-0.0860117	-0.0103977	0.0816829	0.0521858	-0.686686
471	UACC 812(23)AKTi_24 hr	-0.0664916	-0.500375	-0.900895	0.111798	-0.423695	-0.0646501	-0.000822861	-0.234036	0.128314	-0.315062	0.200059	-0.664482	-0.533218	0.313352	0.58571	0.0453401	-0.111546	-0.595913	-1.17491	0.442345	-0.0394985	-0.120344	-0.433199	-0.154366	-0.0918337	0.424866	0.00456624	0.0176859	-0.249561	-0.309382	-0.138914	0.200582	0.355942	-0.379825	-0.21588	-0.0598733	-0.00898829	-0.280103	-0.152698	-0.0157875	-0.0712245	0.406285	0.0638789	-0.172617	-0.209752	-0.0375311	-0.0524394	-0.530995
472	UACC 812(24)Lap+AKTi_24 hr	-0.095291	-0.413039	-0.77089	0.191296	-0.399228	-0.202028	-0.118937	-0.243646	0.153896	-0.213945	0.158482	-0.359348	-0.421436	-0.115491	0.261228	0.195196	-0.0717185	-0.530278	-1.13111	0.0967702	0.035429	-0.163485	-0.543509	-0.168967	-0.0403843	0.381295	0.0015336	0.0957264	-0.385499	-0.178944	0.131742	0.365696	0.383991	-0.123256	-0.233258	-0.170679	0.0323961	-0.293368	-0.213906	0.0466514	0.146649	0.506872	0.0165829	-0.0229545	0.0436402	-0.00999848	0.0363337	-0.576326
473	UACC 812(25)DMSO_48hr	-0.145156	-0.358219	-0.918785	0.245312	-0.185738	0.0461551	-0.115004	-0.191318	0.235599	0.116114	0.177902	-0.448684	0.124419	-0.740687	-1.49935	0.452122	-0.171729	-0.867417	-1.16683	1.31323	-0.134961	0.277529	0.136476	-0.264245	-0.139304	0.425152	0.0266882	-0.22831	-0.22303	-0.247044	-0.342217	-0.0379841	-0.0767536	-0.406614	-0.182492	-0.18573	-0.0771299	-0.214878	-0.0834707	0.0216702	-0.0113844	0.405861	0.0147598	-0.358496	-0.0974191	-0.105285	0.0195001	-0.107175
474	UACC 812(26)Lapatinib_48hr	-0.00107736	-0.251705	-0.924	0.170326	-0.131534	-0.179279	-0.322247	-0.12191	0.129013	-0.224462	0.0429542	-0.478844	-0.121997	-1.43518	-1.96781	0.174462	-0.0205028	-0.679217	-1.15093	0.795598	0.0126038	0.252184	-0.144615	-0.166496	0.0314596	0.514235	-0.0625618	0.104869	-0.191424	-0.114838	-0.188439	0.0234058	0.151088	-0.0188104	-0.189368	-0.120896	0.0636812	0.0243238	-0.207001	-0.02768	0.0808628	0.49255	0.371161	-0.0443927	0.0977227	0.113085	0.0799281	-0.0495755
475	UACC 812(27)AKTi_48hr	-0.0848819	-0.276339	-0.986669	0.124949	0.00858765	0.0676395	-0.167727	-0.163596	0.611772	-0.15755	0.240504	-0.301991	-0.362726	0.396281	0.521301	0.249155	-0.0212492	-0.641213	-1.22494	0.667479	-0.0739911	0.186125	-0.00091438	-0.20204	-0.052929	0.479528	-0.0986595	-0.110244	-0.293914	-0.13298	-0.255356	0.0442216	0.0887986	-0.317647	-0.125741	-0.139922	0.00420646	-0.16805	0.0874276	0.121937	0.0238583	0.434105	0.290878	-0.179909	-0.0585636	0.0270009	-0.125908	-0.150771
476	UACC 812(28)Lap+AKTi_48hr	-0.187219	-0.400256	-0.92961	0.134099	-0.112599	-0.191288	-0.285026	-0.249414	0.165145	-0.321587	-0.00774681	-0.419408	-0.371873	0.127334	0.307887	0.102558	-0.121398	-0.630099	-1.29842	1.12959	-0.0120005	0.23457	-0.12286	-0.199644	-0.00455095	0.484579	-0.0395808	0.0708046	-0.198841	-0.136535	-0.0820175	-0.0279183	0.0418835	-0.158667	-0.181325	-0.0742347	0.0578195	0.0182467	-0.126636	-0.0937419	0.12964	0.461384	0.310018	-0.114056	-0.00800709	0.0203181	0.0698244	-0.136543
477	UACC 812(29)DMSO_72hr	-0.17179	-0.38106	-0.928565	0.0951939	-0.130044	0.127745	-0.0466495	-0.178307	0.316336	-0.168832	0.30591	-0.245986	-0.0557715	-1.01058	-1.09396	0.537093	-0.113779	-0.736799	-1.12131	1.09289	-0.110102	0.0515457	0.0310429	-0.0863051	-0.0202673	0.501749	-0.159702	-0.195509	-0.348125	-0.134799	0.0539869	-0.0708848	0.0605622	-0.286906	-0.0403709	-0.0952172	0.0083604	-0.029839	0.0363001	0.106241	0.0355277	0.316365	0.17027	-0.230051	-0.244247	-0.055484	0.0583315	-0.063265
478	UACC 812(30)Lapatinib_72hr	-0.138552	-0.484648	-0.890556	0.252606	-0.26603	-0.087261	-0.0086257	-0.20009	0.28527	-0.118217	0.213002	-0.347707	-0.120065	-1.82828	-1.8361	0.600633	-0.0986248	-0.696971	-1.16298	1.26903	-0.064294	0.301571	-0.0664673	-0.0776388	-0.0330875	0.569772	-0.0933753	-0.0625689	-0.277885	-0.134346	-0.0308047	-0.00585816	0.035942	-0.0478828	-0.121327	-0.0666052	0.0556894	0.117531	0.00703752	-0.0466504	0.00966383	0.437289	0.342457	-0.124156	-0.160431	0.0651123	0.0493064	0.0106851
479	UACC 812(31)AKTi_72hr	-0.179191	-0.642039	-0.984531	0.217992	-0.396038	-0.0275688	0.0896327	-0.259719	0.368186	-0.276745	0.133022	-0.356262	-0.584468	0.0934338	0.538105	0.660291	-0.266369	-0.873657	-1.29154	0.504476	-0.16046	0.223787	0.0790512	-0.125025	-0.049874	0.52858	-0.0777113	-0.195178	-0.386293	-0.313803	-0.0444515	-0.123392	-0.0242076	-0.326888	-0.178463	-0.0646437	-0.0849036	0.0627144	-0.214661	-0.0211563	-0.0710461	0.327223	0.112454	-0.265376	-0.124447	-0.0166434	-0.0409711	-0.271058
480	UACC 812(32)Lap+AKTi_72hr	-0.211162	-0.603307	-0.844015	0.325633	-0.397339	-0.255807	0.00204741	-0.352363	0.31152	-0.00194588	0.00117658	-0.498942	-0.667401	-0.439513	0.164406	0.584407	-0.163259	-0.62108	-1.28228	1.27842	-0.0573167	0.378898	-0.0736469	-0.129571	-0.0532004	0.619408	0.0784765	-0.0353871	-0.331351	-0.288945	-0.0837322	-0.0262217	0.00871007	0.12347	-0.180639	-0.0955981	-0.0297286	0.126607	-0.102483	-0.13061	0.244097	0.43919	0.0811819	-0.121113	-0.252205	0.167468	0.0496323	-0.114296
[truncated: 131 more columns]
