# Supplementary material for: Decoupling of the PI3K Pathway via Mutation Necessitates Combinatorial Treatment in HER2+ Breast Cancer
Source: PLoS One. 2015 Jul 16;10(7):e0133219. doi: 10.1371/journal.pone.0133219 (PMC4504492; doi:10.1371/journal.pone.0133219)
Supplement: S2 Table — (XLSX) [file pone.0133219.s009.xlsx]

## Sheet: Sheet1
Cell line	lap GI50 (lap+AKTb)	AKTb GI50 (lap+AKTb)	lap+AKTb GI50 (lap+AKTb)	lap TGI (lap+AKTb)	AKTb TGI (lap+AKTb)	lap+AKTb TGI (lap+AKTb)		Cell line	lap GI50 (lap+AKT)	AKT GI50 (lap+AKT)	lap+AKT GI50 (lap+AKT)	lap TGI (lap+AKT)	AKT TGI (lap+AKT)	lap+AKT TGI (lap+AKT)
21-MT1	>5	3.89823	1.27363	>5	>5	>5		21-MT1	>5	>5	>5	>5	>5	>5
21-MT2	>5	1.36136	1.202	>5	>5	>5		21-MT2	>5	>5	>5	>5	>5	>5
21-NT	>5	>5	3.62391	>5	>5	>5		21-NT	>5	>5	>5	>5	>5	>5
21-PT	>5	>5	2.41101	>5	>5	>5		21-PT	>5	>5	>5	>5	>5	>5
AU565	0.117854	0.557468	0.0671824	0.432473	4.22777	0.523395		AU565	0.23277	0.481293	0.177745	0.509598	>5	0.337208
BT474	0.0576136	0.117553	0.0287473	0.113884	1.0087	0.13598		BT474	0.0767059	0.0293083	0.0280962	0.363743	0.0953666	0.0845739
EFM192A	0.110993	0.151573	0.026445	0.328669	0.280697	0.0696636		EFM192A	0.0395054	0.100001	0.0214875	0.0928573	0.189879	0.0440925
EFM192B	0.342018	0.230986	0.0598849	2.28372	0.4465	0.321216		EFM192B	1.02792	0.373328	0.3125	>5	2.97431	1.1803
EFM192C	0.17402	0.265358	0.0560287	0.772621	0.5676	0.237877		EFM192C	1.58306	0.538038	0.36697	>5	>5	3.53343
HCC1419	0.176074	0.0722146	0.0396279	0.260591	0.456059	0.11015		HCC1419	0.101552	0.205239	0.0600503	0.3125	3.52224	0.270485
HCC1569	0.46875	0.287533	0.0826813	>5	0.844553	1.45326		HCC1569	0.555868	0.682361	0.221982	>5	>5	3.60551
HCC1954	0.497236	0.307768	0.0875821	>5	>5	0.52615		HCC1954	1.07451	0.193025	0.0790892	>5	>5	1.75013
HCC202	0.0452818	0.0243179	0.0207104	0.11049	0.0694201	0.0346739		HCC202	0.0475559	0.0163023	0.0190587	0.129915	0.059383	0.0367308
JIMT1	2.7048	0.603281	0.227075	>5	>5	>5		JIMT1	>5	>5	1.84394	>5	>5	>5
MDAMB361	0.0470549	0.168875	0.0325305	0.21224	0.427575	0.151839		MDAMB361	0.207931	0.0740261	0.0463149	>5	0.27159	0.118501
MDAMB453	0.290421	0.137779	0.05761	3.60813	0.670712	0.34222		MDAMB453	1.12167	0.109709	0.0752808	>5	>5	>5
SKBR3	0.0788447	0.146009	0.0375382	0.56852	1.69972	0.149262		SKBR3	0.234375	0.175616	0.111508	0.894508	>5	0.400181
SUM190PT	0.617276	0.216911	0.0372752	1.22032	0.329741	0.0918071		SUM190PT	0.81464	0.212522	0.109307	3.77078	3.17223	0.311496
SUM225	0.0571177	0.0359656	0.0154755	0.0883942	0.209367	0.0321172		SUM225	0.234447	0.0719447	0.0554919	0.591918	0.234375	0.236938
UACC812	0.0472952	0.13065	0.0323379	0.178455	1.38551	0.110236		UACC812	0.041675	0.0235355	0.0193301	0.111028	0.0667665	0.0372172
UACC893	0.0233028	0.0197462	0.0192388	0.367167	0.045618	0.044079		UACC893	0.125656	0.0419204	0.026859	0.470731	0.18193	0.0664402
ZR75-30	0.0229876	0.200411	0.0159718	0.0416502	0.525548	0.0312889		ZR75-30	0.0228118	0.0192654	0.0178413	0.0854224	0.0869509	0.0477469
